# Supplementary material for: Longitudinal metabolomics of increasing body-mass index and waist-hip ratio reveals two dynamic patterns of obesity pandemic
Source: Int J Obes (Lond). 2023 Feb 23;47(6):453–62. doi: 10.1038/s41366-023-01281-w (PMC10212764; doi:10.1038/s41366-023-01281-w)
Supplement: Supplementary file 1 — SOM colorings of YFS [file 41366_2023_1281_MOESM1_ESM.zip]

Archive with 4 entries (4 files):
- Plots/middle.yfs01.svg
- Plots/middle.yfs02.svg
- Plots/middle.yfs03.svg
- Plots/middle.yfs04.svg
