# Supplementary material for: Longitudinal metabolomics of increasing body-mass index and waist-hip ratio reveals two dynamic patterns of obesity pandemic
Source: Int J Obes (Lond). 2023 Feb 23;47(6):453–62. doi: 10.1038/s41366-023-01281-w (PMC10212764; doi:10.1038/s41366-023-01281-w)
Supplement: Supplementary file 4 — Subgroup profiles for all measures [file 41366_2023_1281_MOESM4_ESM.zip]

Archive with 172 entries (172 files):
- Plots/BMI.svg
- Plots/CRP.svg
- Plots/TOTC.clin.svg
- Plots/GLC.clin.svg
- Plots/TG.clin.svg
- Plots/HDLC.clin.svg
- Plots/INS.svg
- Plots/LDLC.clin.svg
- Plots/SBP.svg
- Plots/DBP.svg
- Plots/XXL_VLDL_L.svg
- Plots/XXL_VLDL_PL.svg
- Plots/XXL_VLDL_C.svg
- Plots/XXL_VLDL_CE.svg
- Plots/XXL_VLDL_FC.svg
- Plots/XXL_VLDL_TG.svg
- Plots/XL_VLDL_L.svg
- Plots/XL_VLDL_PL.svg
- Plots/XL_VLDL_C.svg
- Plots/XL_VLDL_CE.svg
- Plots/XL_VLDL_FC.svg
- Plots/XL_VLDL_TG.svg
- Plots/L_VLDL_P.svg
- Plots/L_VLDL_L.svg
- Plots/L_VLDL_PL.svg
- Plots/L_VLDL_C.svg
- Plots/L_VLDL_CE.svg
- Plots/L_VLDL_FC.svg
- Plots/L_VLDL_TG.svg
- Plots/M_VLDL_P.svg
- Plots/M_VLDL_L.svg
- Plots/M_VLDL_PL.svg
- Plots/M_VLDL_C.svg
- Plots/M_VLDL_CE.svg
- Plots/M_VLDL_FC.svg
- Plots/M_VLDL_TG.svg
- Plots/S_VLDL_P.svg
- Plots/S_VLDL_L.svg
- Plots/S_VLDL_PL.svg
- Plots/S_VLDL_C.svg
- Plots/S_VLDL_CE.svg
- Plots/S_VLDL_FC.svg
- Plots/S_VLDL_TG.svg
- Plots/XS_VLDL_P.svg
- Plots/XS_VLDL_L.svg
- Plots/XS_VLDL_PL.svg
- Plots/XS_VLDL_C.svg
- Plots/XS_VLDL_CE.svg
- Plots/XS_VLDL_FC.svg
- Plots/XS_VLDL_TG.svg
- Plots/IDL_P.svg
- Plots/IDL_L.svg
- Plots/IDL_PL.svg
- Plots/IDL_C.svg
- Plots/IDL_CE.svg
- Plots/IDL_FC.svg
- Plots/IDL_TG.svg
- Plots/L_LDL_P.svg
- Plots/L_LDL_L.svg
- Plots/L_LDL_PL.svg
- Plots/L_LDL_C.svg
- Plots/L_LDL_CE.svg
- Plots/L_LDL_FC.svg
- Plots/L_LDL_TG.svg
- Plots/M_LDL_P.svg
- Plots/M_LDL_L.svg
- Plots/M_LDL_PL.svg
- Plots/M_LDL_C.svg
- Plots/M_LDL_CE.svg
- Plots/M_LDL_FC.svg
- Plots/M_LDL_TG.svg
- Plots/S_LDL_P.svg
- Plots/S_LDL_L.svg
- Plots/S_LDL_PL.svg
- Plots/S_LDL_C.svg
- Plots/S_LDL_CE.svg
- Plots/S_LDL_FC.svg
- Plots/S_LDL_TG.svg
- Plots/XL_HDL_P.svg
- Plots/XL_HDL_L.svg
- Plots/XL_HDL_PL.svg
- Plots/XL_HDL_C.svg
- Plots/XL_HDL_CE.svg
- Plots/XL_HDL_FC.svg
- Plots/XL_HDL_TG.svg
- Plots/L_HDL_P.svg
- Plots/L_HDL_L.svg
- Plots/L_HDL_PL.svg
- Plots/L_HDL_C.svg
- Plots/L_HDL_CE.svg
- Plots/L_HDL_FC.svg
- Plots/L_HDL_TG.svg
- Plots/M_HDL_P.svg
- Plots/M_HDL_L.svg
- Plots/M_HDL_PL.svg
- Plots/M_HDL_C.svg
- Plots/M_HDL_CE.svg
- Plots/M_HDL_FC.svg
- Plots/M_HDL_TG.svg
- Plots/S_HDL_P.svg
- Plots/S_HDL_L.svg
- Plots/S_HDL_PL.svg
- Plots/S_HDL_C.svg
- Plots/S_HDL_CE.svg
- Plots/S_HDL_FC.svg
- Plots/S_HDL_TG.svg
- Plots/VLDL_D.svg
- Plots/LDL_D.svg
- Plots/HDL_D.svg
- Plots/SERUM_C.svg
- Plots/VLDL_C.svg
- Plots/REMNANT_C.svg
- Plots/LDL_C.svg
- Plots/HDL_C.svg
- Plots/HDL2_C.svg
- Plots/HDL3_C.svg
- Plots/ESTC.svg
- Plots/FREEC.svg
- Plots/SERUM_TG.svg
- Plots/VLDL_TG.svg
- Plots/LDL_TG.svg
- Plots/HDL_TG.svg
- Plots/TOTPG.svg
- Plots/TG.PG.svg
- Plots/PC.svg
- Plots/SM.svg
- Plots/TOTCHO.svg
- Plots/APOA1.svg
- Plots/APOB.svg
- Plots/APOB.APOA1.svg
- Plots/TOTFA.svg
- Plots/UNSAT.svg
- Plots/DHA.svg
- Plots/LA.svg
- Plots/FAW3.svg
- Plots/FAW6.svg
- Plots/PUFA.svg
- Plots/MUFA.svg
- Plots/SFA.svg
- Plots/DHA.FA.svg
- Plots/LA.FA.svg
- Plots/FAW3.FA.svg
- Plots/FAW6.FA.svg
- Plots/PUFA.FA.svg
- Plots/MUFA.FA.svg
- Plots/SFA.FA.svg
- Plots/GLC.svg
- Plots/LAC.svg
- Plots/PYR.svg
- Plots/CIT.svg
- Plots/GLOL.svg
- Plots/ALA.svg
- Plots/GLN.svg
- Plots/GLY.svg
- Plots/HIS.svg
- Plots/ILE.svg
- Plots/LEU.svg
- Plots/VAL.svg
- Plots/PHE.svg
- Plots/TYR.svg
- Plots/ACE.svg
- Plots/ACACE.svg
- Plots/BOHBUT.svg
- Plots/CREA.svg
- Plots/ALB.svg
- Plots/GP.svg
- Plots/NONHDL_C.svg
- Plots/ESTC_PER.svg
- Plots/VLDL_PL.svg
- Plots/LDL_PL.svg
- Plots/HDL_PL.svg
- Plots/TOTPL.svg
