# Supplementary material for: Longitudinal metabolomics of increasing body-mass index and waist-hip ratio reveals two dynamic patterns of obesity pandemic
Source: Int J Obes (Lond). 2023 Feb 23;47(6):453–62. doi: 10.1038/s41366-023-01281-w (PMC10212764; doi:10.1038/s41366-023-01281-w)
Supplement: Supplementary file 5 — Ageing slopes [file 41366_2023_1281_MOESM5_ESM.xlsx]

## Sheet: Coefficients
SUBGROUP	VARIABLE	N	MEAN	SE	CI025	CI975
Alpha (TG-rich)	ACACE	780	0.194006	0.16271	-0.10692	0.535598
Beta (TG-poor)	ACACE	621	-0.107342	0.112967	-0.319327	0.119716
Delta (Low lipid)	ACACE	819	-0.130618	0.0982732	-0.313212	0.0715397
Gamma (High LDL-C)	ACACE	807	-0.0417232	0.111667	-0.24881	0.186419
Alpha (TG-rich)	ACE	780	0.0236593	0.0876016	-0.141915	0.193063
Beta (TG-poor)	ACE	621	0.0843996	0.0936816	-0.0929517	0.26836
Delta (Low lipid)	ACE	819	0.0471543	0.0919534	-0.133183	0.223452
Gamma (High LDL-C)	ACE	807	-0.180511	0.0895983	-0.356532	-0.00763643
Alpha (TG-rich)	ALA	780	0.426048	0.0866546	0.257421	0.596046
Beta (TG-poor)	ALA	621	0.272083	0.0888985	0.0986888	0.449727
Delta (Low lipid)	ALA	819	0.312254	0.0845611	0.143015	0.474686
Gamma (High LDL-C)	ALA	807	0.467705	0.0782302	0.32009	0.618443
Alpha (TG-rich)	ALB	780	-0.0395267	0.0835374	-0.207242	0.115768
Beta (TG-poor)	ALB	621	0.0852738	0.0960466	-0.102035	0.2692
Delta (Low lipid)	ALB	819	0.0126403	0.0823382	-0.150501	0.170759
Gamma (High LDL-C)	ALB	807	0.0794906	0.0832479	-0.0847606	0.241963
Alpha (TG-rich)	APOA1	780	0.0158702	0.0749764	-0.131152	0.163906
Beta (TG-poor)	APOA1	621	0.292955	0.0928771	0.109103	0.474046
Delta (Low lipid)	APOA1	819	0.00588358	0.0763649	-0.145308	0.155063
Gamma (High LDL-C)	APOA1	807	0.0911234	0.0780566	-0.0642466	0.244363
Alpha (TG-rich)	APOB	780	0.528502	0.0694506	0.389251	0.659423
Beta (TG-poor)	APOB	621	0.338393	0.0760391	0.183695	0.486176
Delta (Low lipid)	APOB	819	0.364983	0.074649	0.217122	0.510074
Gamma (High LDL-C)	APOB	807	0.556012	0.0733176	0.410705	0.695373
Alpha (TG-rich)	APOB.APOA1	780	0.449751	0.0619306	0.331529	0.57505
Beta (TG-poor)	APOB.APOA1	621	0.156823	0.080036	-0.00189681	0.320207
Delta (Low lipid)	APOB.APOA1	819	0.319638	0.072114	0.180916	0.463152
Gamma (High LDL-C)	APOB.APOA1	807	0.431522	0.0726356	0.286579	0.572334
Alpha (TG-rich)	BMI	780	0.473272	0.0798825	0.315643	0.630476
Beta (TG-poor)	BMI	621	0.22198	0.0754319	0.0754237	0.365406
Delta (Low lipid)	BMI	819	0.252733	0.074399	0.105762	0.397851
Gamma (High LDL-C)	BMI	807	0.463065	0.0743881	0.317112	0.606137
Alpha (TG-rich)	BOHBUT	780	0.113502	0.0770876	-0.040714	0.267631
Beta (TG-poor)	BOHBUT	621	0.223881	0.110842	0.0106491	0.439015
Delta (Low lipid)	BOHBUT	819	0.0875706	0.0912776	-0.0922681	0.274062
Gamma (High LDL-C)	BOHBUT	807	0.350232	0.0872956	0.178848	0.515229
Alpha (TG-rich)	CIT	780	0.0419349	0.0804356	-0.112322	0.2041
Beta (TG-poor)	CIT	621	0.0847615	0.10252	-0.114669	0.293053
Delta (Low lipid)	CIT	819	-0.0416218	0.083862	-0.205128	0.11993
Gamma (High LDL-C)	CIT	807	0.123917	0.0818863	-0.0370558	0.280155
Alpha (TG-rich)	CREA	780	-0.285159	0.0758424	-0.435401	-0.133623
Beta (TG-poor)	CREA	621	-0.228952	0.0758585	-0.375323	-0.0772065
Delta (Low lipid)	CREA	819	-0.248362	0.0711482	-0.390656	-0.104544
Gamma (High LDL-C)	CREA	807	-0.160002	0.0650557	-0.284751	-0.0334253
Alpha (TG-rich)	CREA.clin	780	-0.30431	0.0708365	-0.438677	-0.161597
Beta (TG-poor)	CREA.clin	621	-0.348592	0.070453	-0.486418	-0.205884
Delta (Low lipid)	CREA.clin	819	-0.290214	0.0655553	-0.418405	-0.166016
Gamma (High LDL-C)	CREA.clin	807	-0.285189	0.0629506	-0.404647	-0.162758
Alpha (TG-rich)	CRP	780	0.240305	0.0864044	0.0701005	0.399827
Beta (TG-poor)	CRP	621	0.0954462	0.0940204	-0.0916912	0.277843
Delta (Low lipid)	CRP	819	0.025007	0.0887007	-0.14349	0.202688
Gamma (High LDL-C)	CRP	807	0.0371068	0.0837874	-0.124215	0.202044
Alpha (TG-rich)	DBP	780	0.58758	0.0730097	0.447113	0.728915
Beta (TG-poor)	DBP	621	0.476268	0.0881947	0.305468	0.647243
Delta (Low lipid)	DBP	819	0.526373	0.0716976	0.388894	0.668492
Gamma (High LDL-C)	DBP	807	0.562151	0.0747071	0.416515	0.70016
Alpha (TG-rich)	DHA	780	0.334934	0.0836482	0.166462	0.502644
Beta (TG-poor)	DHA	621	0.327717	0.0858997	0.159547	0.49691
Delta (Low lipid)	DHA	819	0.366949	0.0883446	0.200054	0.537398
Gamma (High LDL-C)	DHA	807	0.317964	0.0814226	0.158174	0.478993
Alpha (TG-rich)	DHA.FA	780	0.0965385	0.0861448	-0.0686778	0.2632
Beta (TG-poor)	DHA.FA	621	0.130661	0.0960188	-0.0584946	0.31738
Delta (Low lipid)	DHA.FA	819	0.267955	0.095246	0.0853557	0.458349
Gamma (High LDL-C)	DHA.FA	807	0.019341	0.0810181	-0.139349	0.179486
Alpha (TG-rich)	ESTC	780	0.351851	0.0804617	0.188687	0.502241
Beta (TG-poor)	ESTC	621	0.454973	0.0786712	0.303643	0.607085
Delta (Low lipid)	ESTC	819	0.317862	0.0790718	0.164279	0.477178
Gamma (High LDL-C)	ESTC	807	0.492216	0.0768119	0.334138	0.638457
Alpha (TG-rich)	ESTC_PER	780	0.0042739	0.0778432	-0.145793	0.155112
Beta (TG-poor)	ESTC_PER	621	0.396426	0.0945893	0.212013	0.580379
Delta (Low lipid)	ESTC_PER	819	0.0420149	0.08918	-0.129858	0.217438
Gamma (High LDL-C)	ESTC_PER	807	0.364962	0.0768897	0.210586	0.51357
Alpha (TG-rich)	FAW3	780	0.393744	0.0728073	0.253515	0.533808
Beta (TG-poor)	FAW3	621	0.475186	0.0783547	0.323361	0.626845
Delta (Low lipid)	FAW3	819	0.28727	0.078842	0.137788	0.444694
Gamma (High LDL-C)	FAW3	807	0.554943	0.0726395	0.415031	0.700051
Alpha (TG-rich)	FAW3.FA	780	0.160392	0.0700224	0.0179992	0.299216
Beta (TG-poor)	FAW3.FA	621	0.324532	0.0874815	0.152952	0.493532
Delta (Low lipid)	FAW3.FA	819	0.177356	0.0830108	0.0188297	0.339654
Gamma (High LDL-C)	FAW3.FA	807	0.319958	0.0743121	0.172681	0.46261
Alpha (TG-rich)	FAW6	780	0.341139	0.0809916	0.18389	0.504241
Beta (TG-poor)	FAW6	621	0.457528	0.0832679	0.294586	0.617919
Delta (Low lipid)	FAW6	819	0.275947	0.0784253	0.122684	0.432079
Gamma (High LDL-C)	FAW6	807	0.481667	0.0758036	0.335324	0.625955
Alpha (TG-rich)	FAW6.FA	780	-0.266171	0.0844198	-0.436363	-0.102388
Beta (TG-poor)	FAW6.FA	621	0.0976291	0.0895499	-0.0761389	0.277227
Delta (Low lipid)	FAW6.FA	819	0.00308339	0.073757	-0.137841	0.144637
Gamma (High LDL-C)	FAW6.FA	807	-0.173119	0.0851459	-0.345111	-0.0100271
Alpha (TG-rich)	FINRISK	780	1.04768	0.0377871	0.972419	1.12177
Beta (TG-poor)	FINRISK	621	0.953327	0.0363021	0.885012	1.02496
Delta (Low lipid)	FINRISK	819	1.03328	0.0333492	0.967995	1.09683
Gamma (High LDL-C)	FINRISK	807	1.05517	0.0377943	0.980424	1.1309
Alpha (TG-rich)	FREEC	780	0.395926	0.0811174	0.239856	0.553199
Beta (TG-poor)	FREEC	621	0.356077	0.0811359	0.196949	0.52522
Delta (Low lipid)	FREEC	819	0.345159	0.0818563	0.186949	0.508568
Gamma (High LDL-C)	FREEC	807	0.43054	0.0797432	0.272069	0.584459
Alpha (TG-rich)	GLC	780	0.637548	0.0794526	0.479439	0.791837
Beta (TG-poor)	GLC	621	0.375894	0.083206	0.207284	0.533494
Delta (Low lipid)	GLC	819	0.468441	0.0741573	0.321468	0.607729
Gamma (High LDL-C)	GLC	807	0.706202	0.0750183	0.560078	0.853924
Alpha (TG-rich)	GLC.clin	780	0.614451	0.0784882	0.456735	0.766232
Beta (TG-poor)	GLC.clin	621	0.316818	0.0865487	0.151371	0.485345
Delta (Low lipid)	GLC.clin	819	0.554199	0.0746492	0.403422	0.702477
Gamma (High LDL-C)	GLC.clin	807	0.706032	0.0719878	0.56342	0.84802
Alpha (TG-rich)	GLN	780	0.160728	0.0827346	-0.00690179	0.319261
Beta (TG-poor)	GLN	621	0.233605	0.0903769	0.0627189	0.411619
Delta (Low lipid)	GLN	819	0.0992641	0.0809978	-0.0607355	0.260548
Gamma (High LDL-C)	GLN	807	0.128438	0.0841563	-0.0299762	0.299101
Alpha (TG-rich)	GLOL	780	0.329325	0.0773623	0.181873	0.480838
Beta (TG-poor)	GLOL	621	0.0997628	0.0953823	-0.0933446	0.28252
Delta (Low lipid)	GLOL	819	0.0734889	0.0876587	-0.0948805	0.238941
Gamma (High LDL-C)	GLOL	807	0.342563	0.0877408	0.175975	0.512459
Alpha (TG-rich)	GLY	780	0.119188	0.080818	-0.0409177	0.27676
Beta (TG-poor)	GLY	621	0.163103	0.0965396	-0.0224207	0.34923
Delta (Low lipid)	GLY	819	0.282007	0.0862253	0.112933	0.447274
Gamma (High LDL-C)	GLY	807	0.228617	0.085523	0.0621915	0.395844
Alpha (TG-rich)	GP	780	0.265253	0.0837723	0.107932	0.432658
Beta (TG-poor)	GP	621	0.283938	0.0786637	0.120306	0.441071
Delta (Low lipid)	GP	819	0.172975	0.0750231	0.0260096	0.321322
Gamma (High LDL-C)	GP	807	0.312938	0.075202	0.169775	0.460333
Alpha (TG-rich)	HDL_C	780	-0.219952	0.0767854	-0.365873	-0.0677846
Beta (TG-poor)	HDL_C	621	0.137211	0.0785147	-0.0193073	0.294145
Delta (Low lipid)	HDL_C	819	-0.107371	0.0654897	-0.235023	0.0202223
Gamma (High LDL-C)	HDL_C	807	-0.101494	0.0728562	-0.243944	0.0384143
Alpha (TG-rich)	HDL_D	780	-0.249327	0.0655433	-0.380377	-0.124537
Beta (TG-poor)	HDL_D	621	0.0975889	0.0797283	-0.0567969	0.255027
Delta (Low lipid)	HDL_D	819	-0.0695529	0.0618507	-0.188466	0.0492416
Gamma (High LDL-C)	HDL_D	807	-0.173786	0.0673939	-0.307498	-0.0465669
Alpha (TG-rich)	HDL_PL	780	-0.162928	0.0718307	-0.306674	-0.0271638
Beta (TG-poor)	HDL_PL	621	0.109731	0.0799642	-0.0431052	0.267137
Delta (Low lipid)	HDL_PL	819	-0.137973	0.0674006	-0.266288	-0.00730033
Gamma (High LDL-C)	HDL_PL	807	-0.110858	0.0734114	-0.255573	0.0306066
Alpha (TG-rich)	HDL_TG	780	0.385921	0.080816	0.228907	0.544903
Beta (TG-poor)	HDL_TG	621	0.17347	0.094938	-0.0113867	0.361742
Delta (Low lipid)	HDL_TG	819	0.0976967	0.0771165	-0.0558519	0.255091
Gamma (High LDL-C)	HDL_TG	807	0.233119	0.089704	0.0583023	0.4055
Alpha (TG-rich)	HDL2_C	780	-0.182712	0.0632962	-0.306054	-0.0586037
Beta (TG-poor)	HDL2_C	621	0.107815	0.0905679	-0.0693934	0.287072
Delta (Low lipid)	HDL2_C	819	-0.127183	0.0656603	-0.252039	0.00446837
Gamma (High LDL-C)	HDL2_C	807	-0.164653	0.0761464	-0.311031	-0.0136731
Alpha (TG-rich)	HDL3_C	780	0.151645	0.0870834	-0.0131043	0.326246
Beta (TG-poor)	HDL3_C	621	0.270002	0.087945	0.104827	0.441452
Delta (Low lipid)	HDL3_C	819	0.0662512	0.0757795	-0.0866604	0.214562
Gamma (High LDL-C)	HDL3_C	807	0.264678	0.0855737	0.104936	0.431192
Alpha (TG-rich)	HDLC.clin	780	-0.109057	0.0760631	-0.262364	0.0401527
Beta (TG-poor)	HDLC.clin	621	0.198289	0.0779885	0.0482116	0.345553
Delta (Low lipid)	HDLC.clin	819	0.0817371	0.068094	-0.0555321	0.212854
Gamma (High LDL-C)	HDLC.clin	807	0.0168096	0.0767294	-0.140474	0.160736
Alpha (TG-rich)	HEIGHT	780	-0.0117701	0.0622755	-0.133768	0.113596
Beta (TG-poor)	HEIGHT	621	-0.0104262	0.0678985	-0.138389	0.123739
Delta (Low lipid)	HEIGHT	819	0.0289132	0.0558267	-0.0773491	0.137228
Gamma (High LDL-C)	HEIGHT	807	0.00334389	0.0552097	-0.103131	0.111828
Alpha (TG-rich)	HIS	780	0.00839076	0.078647	-0.144175	0.160794
Beta (TG-poor)	HIS	621	-0.0678442	0.0932534	-0.248855	0.108823
Delta (Low lipid)	HIS	819	-0.215154	0.0765473	-0.36168	-0.0641598
Gamma (High LDL-C)	HIS	807	-0.041523	0.0822859	-0.202332	0.122601
Alpha (TG-rich)	IDL_C	780	0.368621	0.0777835	0.214775	0.520962
Beta (TG-poor)	IDL_C	621	0.390721	0.0830325	0.23063	0.5558
Delta (Low lipid)	IDL_C	819	0.358177	0.0856774	0.193569	0.52595
Gamma (High LDL-C)	IDL_C	807	0.501937	0.0771439	0.349518	0.650205
Alpha (TG-rich)	IDL_C_PER	780	0.151504	0.0919848	-0.0299713	0.329706
Beta (TG-poor)	IDL_C_PER	621	0.260467	0.0812175	0.0996633	0.419959
Delta (Low lipid)	IDL_C_PER	819	0.23946	0.0857842	0.0771669	0.407161
Gamma (High LDL-C)	IDL_C_PER	807	0.293483	0.0887393	0.123297	0.472923
Alpha (TG-rich)	IDL_CE	780	0.405566	0.077056	0.259613	0.560764
Beta (TG-poor)	IDL_CE	621	0.391511	0.0829411	0.230309	0.56117
Delta (Low lipid)	IDL_CE	819	0.369936	0.0836525	0.211174	0.535415
Gamma (High LDL-C)	IDL_CE	807	0.528114	0.0794981	0.371492	0.679931
Alpha (TG-rich)	IDL_CE_PER	780	0.289214	0.0949334	0.108954	0.475025
Beta (TG-poor)	IDL_CE_PER	621	0.237882	0.0839693	0.073091	0.401117
Delta (Low lipid)	IDL_CE_PER	819	0.239877	0.0920464	0.0619362	0.420615
Gamma (High LDL-C)	IDL_CE_PER	807	0.390838	0.0861768	0.224084	0.568117
Alpha (TG-rich)	IDL_FC	780	0.274703	0.0818898	0.115968	0.44075
Beta (TG-poor)	IDL_FC	621	0.356411	0.0777437	0.204361	0.510203
Delta (Low lipid)	IDL_FC	819	0.256712	0.0702833	0.119744	0.393909
Gamma (High LDL-C)	IDL_FC	807	0.435706	0.0857011	0.263166	0.595713
Alpha (TG-rich)	IDL_FC_PER	780	-0.257816	0.117121	-0.484437	-0.0322608
Beta (TG-poor)	IDL_FC_PER	621	0.0575914	0.0613701	-0.0610385	0.174704
Delta (Low lipid)	IDL_FC_PER	819	0.0060138	0.0695881	-0.129028	0.144651
Gamma (High LDL-C)	IDL_FC_PER	807	-0.183279	0.0792591	-0.343867	-0.0354369
Alpha (TG-rich)	IDL_L	780	0.368701	0.0756235	0.219555	0.521827
Beta (TG-poor)	IDL_L	621	0.374359	0.0793959	0.217783	0.535928
Delta (Low lipid)	IDL_L	819	0.346046	0.0865395	0.177595	0.509024
Gamma (High LDL-C)	IDL_L	807	0.495177	0.0770777	0.345029	0.641057
Alpha (TG-rich)	IDL_P	780	0.109903	0.082039	-0.0491346	0.270208
Beta (TG-poor)	IDL_P	621	0.109643	0.0826307	-0.0572024	0.267091
Delta (Low lipid)	IDL_P	819	0.0782843	0.083833	-0.0874043	0.245602
Gamma (High LDL-C)	IDL_P	807	0.212314	0.0819718	0.0523923	0.371676
Alpha (TG-rich)	IDL_PL	780	0.301941	0.0806176	0.141421	0.460035
Beta (TG-poor)	IDL_PL	621	0.346644	0.0815955	0.186017	0.508107
Delta (Low lipid)	IDL_PL	819	0.309716	0.0815154	0.146483	0.467246
Gamma (High LDL-C)	IDL_PL	807	0.416363	0.0795237	0.255115	0.564123
Alpha (TG-rich)	IDL_PL_PER	780	-0.475766	0.0991079	-0.673926	-0.286071
Beta (TG-poor)	IDL_PL_PER	621	-0.315596	0.0819329	-0.478227	-0.155777
Delta (Low lipid)	IDL_PL_PER	819	-0.343421	0.0804804	-0.496242	-0.18835
Gamma (High LDL-C)	IDL_PL_PER	807	-0.56225	0.0797361	-0.72282	-0.406609
Alpha (TG-rich)	IDL_TG	780	0.318413	0.0740898	0.180631	0.460954
Beta (TG-poor)	IDL_TG	621	0.184026	0.0856767	0.0158131	0.349695
Delta (Low lipid)	IDL_TG	819	0.223329	0.085659	0.054765	0.389419
Gamma (High LDL-C)	IDL_TG	807	0.360157	0.0811167	0.197596	0.515535
Alpha (TG-rich)	IDL_TG_PER	780	0.0701499	0.0860594	-0.103293	0.23934
Beta (TG-poor)	IDL_TG_PER	621	-0.12054	0.0932869	-0.302026	0.060008
Delta (Low lipid)	IDL_TG_PER	819	-0.0469227	0.0901247	-0.228269	0.127344
Gamma (High LDL-C)	IDL_TG_PER	807	-0.0227619	0.0886489	-0.202634	0.150445
Alpha (TG-rich)	ILE	780	0.187187	0.0692582	0.052122	0.325503
Beta (TG-poor)	ILE	621	-0.0132302	0.0732742	-0.155493	0.123566
Delta (Low lipid)	ILE	819	-0.146608	0.0717475	-0.285348	-0.00280621
Gamma (High LDL-C)	ILE	807	0.145008	0.0690486	0.0106196	0.27832
Alpha (TG-rich)	INS	780	0.346421	0.073351	0.202883	0.490137
Beta (TG-poor)	INS	621	-0.326454	0.0958167	-0.514422	-0.139097
Delta (Low lipid)	INS	819	-0.0082166	0.0796942	-0.165609	0.141197
Gamma (High LDL-C)	INS	807	0.251161	0.0742862	0.104308	0.390411
Alpha (TG-rich)	L_HDL_C	780	-0.089241	0.0626489	-0.214016	0.0312863
Beta (TG-poor)	L_HDL_C	621	-0.0314282	0.0869637	-0.199338	0.134451
Delta (Low lipid)	L_HDL_C	819	-0.175936	0.0643483	-0.303439	-0.0461929
Gamma (High LDL-C)	L_HDL_C	807	-0.256475	0.0740477	-0.400059	-0.110425
Alpha (TG-rich)	L_HDL_C_PER	780	-0.42024	0.0870056	-0.597204	-0.251501
Beta (TG-poor)	L_HDL_C_PER	621	-0.0675705	0.0605022	-0.181753	0.0556138
Delta (Low lipid)	L_HDL_C_PER	819	-0.130821	0.0670154	-0.254866	0.00719771
Gamma (High LDL-C)	L_HDL_C_PER	807	-0.336376	0.0742909	-0.483359	-0.191518
Alpha (TG-rich)	L_HDL_CE	780	-0.0725557	0.0616743	-0.19564	0.0470344
Beta (TG-poor)	L_HDL_CE	621	0.00819986	0.0883296	-0.171043	0.185528
Delta (Low lipid)	L_HDL_CE	819	-0.156326	0.0628056	-0.274065	-0.0338302
Gamma (High LDL-C)	L_HDL_CE	807	-0.231531	0.0741677	-0.374188	-0.0853479
Alpha (TG-rich)	L_HDL_CE_PER	780	-0.443851	0.0953869	-0.632112	-0.259317
Beta (TG-poor)	L_HDL_CE_PER	621	0.0393469	0.0661239	-0.0864102	0.179722
Delta (Low lipid)	L_HDL_CE_PER	819	-0.0383789	0.0657132	-0.164804	0.0902853
Gamma (High LDL-C)	L_HDL_CE_PER	807	-0.29764	0.0813442	-0.460699	-0.142301
Alpha (TG-rich)	L_HDL_FC	780	-0.146228	0.0614904	-0.264882	-0.025825
Beta (TG-poor)	L_HDL_FC	621	-0.163344	0.0890946	-0.342666	0.00992754
Delta (Low lipid)	L_HDL_FC	819	-0.242797	0.0619298	-0.363344	-0.118742
Gamma (High LDL-C)	L_HDL_FC	807	-0.335804	0.0757426	-0.478427	-0.191541
Alpha (TG-rich)	L_HDL_FC_PER	780	-0.292751	0.0899299	-0.466835	-0.117615
Beta (TG-poor)	L_HDL_FC_PER	621	-0.230921	0.0557809	-0.330554	-0.114447
Delta (Low lipid)	L_HDL_FC_PER	819	-0.271168	0.0652138	-0.400675	-0.138983
Gamma (High LDL-C)	L_HDL_FC_PER	807	-0.348143	0.0730532	-0.490897	-0.201692
Alpha (TG-rich)	L_HDL_L	780	-0.02635	0.0639687	-0.152838	0.0959626
Beta (TG-poor)	L_HDL_L	621	0.000950597	0.0839233	-0.161104	0.162949
Delta (Low lipid)	L_HDL_L	819	-0.163692	0.0627334	-0.289073	-0.0387344
Gamma (High LDL-C)	L_HDL_L	807	-0.242096	0.0753675	-0.395876	-0.0972182
Alpha (TG-rich)	L_HDL_P	780	0.08912	0.0645432	-0.0388464	0.216898
Beta (TG-poor)	L_HDL_P	621	0.20289	0.0867141	0.0305819	0.372424
Delta (Low lipid)	L_HDL_P	819	-0.0125769	0.0623457	-0.138203	0.112498
Gamma (High LDL-C)	L_HDL_P	807	-0.0532987	0.0734389	-0.191386	0.0962117
Alpha (TG-rich)	L_HDL_PL	780	0.0311756	0.0683345	-0.102316	0.158778
Beta (TG-poor)	L_HDL_PL	621	0.0119843	0.0862136	-0.155687	0.177365
Delta (Low lipid)	L_HDL_PL	819	-0.157733	0.0622713	-0.280575	-0.0356451
Gamma (High LDL-C)	L_HDL_PL	807	-0.178194	0.076941	-0.329514	-0.0307024
Alpha (TG-rich)	L_HDL_PL_PER	780	0.137873	0.153439	-0.192694	0.417431
Beta (TG-poor)	L_HDL_PL_PER	621	0.0587822	0.0666236	-0.0724017	0.182567
Delta (Low lipid)	L_HDL_PL_PER	819	0.121211	0.0653961	-0.00436506	0.246473
Gamma (High LDL-C)	L_HDL_PL_PER	807	0.336642	0.0763587	0.193812	0.484547
Alpha (TG-rich)	L_HDL_TG	780	0.272334	0.0750636	0.130931	0.423518
Beta (TG-poor)	L_HDL_TG	621	0.160221	0.088475	-0.0155296	0.32889
Delta (Low lipid)	L_HDL_TG	819	-0.0538375	0.0623266	-0.173889	0.0715155
Gamma (High LDL-C)	L_HDL_TG	807	-0.0166561	0.0866148	-0.186148	0.150748
Alpha (TG-rich)	L_HDL_TG_PER	780	0.354229	0.0927346	0.172447	0.530192
Beta (TG-poor)	L_HDL_TG_PER	621	0.145251	0.081961	-0.00760228	0.311534
Delta (Low lipid)	L_HDL_TG_PER	819	0.148372	0.0881778	-0.0192554	0.323139
Gamma (High LDL-C)	L_HDL_TG_PER	807	0.192846	0.0842691	0.0377296	0.367988
Alpha (TG-rich)	L_LDL_C	780	0.34143	0.0779439	0.183462	0.495552
Beta (TG-poor)	L_LDL_C	621	0.348682	0.0853422	0.182999	0.51022
Delta (Low lipid)	L_LDL_C	819	0.348644	0.0860099	0.188486	0.518927
Gamma (High LDL-C)	L_LDL_C	807	0.424523	0.0765942	0.279286	0.572762
Alpha (TG-rich)	L_LDL_C_PER	780	0.175838	0.0898193	0.00278439	0.35007
Beta (TG-poor)	L_LDL_C_PER	621	0.226169	0.0928709	0.0453177	0.406821
Delta (Low lipid)	L_LDL_C_PER	819	0.282304	0.0862436	0.114431	0.460893
Gamma (High LDL-C)	L_LDL_C_PER	807	0.256011	0.0832316	0.0921691	0.424968
Alpha (TG-rich)	L_LDL_CE	780	0.35691	0.0760618	0.201646	0.50324
Beta (TG-poor)	L_LDL_CE	621	0.342376	0.0813834	0.18265	0.49711
Delta (Low lipid)	L_LDL_CE	819	0.357789	0.087305	0.190101	0.526716
Gamma (High LDL-C)	L_LDL_CE	807	0.437351	0.0738027	0.297185	0.580546
Alpha (TG-rich)	L_LDL_CE_PER	780	0.340512	0.0790025	0.185313	0.498556
Beta (TG-poor)	L_LDL_CE_PER	621	0.269465	0.0906565	0.0864445	0.445403
Delta (Low lipid)	L_LDL_CE_PER	819	0.35159	0.0900332	0.180907	0.534465
Gamma (High LDL-C)	L_LDL_CE_PER	807	0.392032	0.0796947	0.235849	0.54197
Alpha (TG-rich)	L_LDL_FC	780	0.252862	0.0859545	0.0851053	0.423774
Beta (TG-poor)	L_LDL_FC	621	0.342991	0.0793162	0.190131	0.508308
Delta (Low lipid)	L_LDL_FC	819	0.314659	0.0832839	0.15758	0.476954
Gamma (High LDL-C)	L_LDL_FC	807	0.36811	0.0817328	0.206328	0.530455
Alpha (TG-rich)	L_LDL_FC_PER	780	-0.425212	0.101804	-0.622657	-0.221448
Beta (TG-poor)	L_LDL_FC_PER	621	-0.136123	0.0624461	-0.259369	-0.0146316
Delta (Low lipid)	L_LDL_FC_PER	819	-0.20454	0.0657563	-0.334618	-0.0685491
Gamma (High LDL-C)	L_LDL_FC_PER	807	-0.373322	0.0752025	-0.524161	-0.231583
Alpha (TG-rich)	L_LDL_L	780	0.348657	0.0753416	0.198127	0.494978
Beta (TG-poor)	L_LDL_L	621	0.351028	0.0838285	0.18517	0.515655
Delta (Low lipid)	L_LDL_L	819	0.344991	0.086514	0.174732	0.516993
Gamma (High LDL-C)	L_LDL_L	807	0.44825	0.0759452	0.299663	0.596414
Alpha (TG-rich)	L_LDL_P	780	0.151864	0.0757978	-0.00499827	0.299689
Beta (TG-poor)	L_LDL_P	621	0.143995	0.0824515	-0.0132883	0.309003
Delta (Low lipid)	L_LDL_P	819	0.135637	0.0875479	-0.0335581	0.307186
Gamma (High LDL-C)	L_LDL_P	807	0.230757	0.0766988	0.0749045	0.378604
Alpha (TG-rich)	L_LDL_PL	780	0.345895	0.0773463	0.193716	0.49475
Beta (TG-poor)	L_LDL_PL	621	0.354439	0.0811648	0.200462	0.513574
Delta (Low lipid)	L_LDL_PL	819	0.325136	0.0828606	0.159934	0.485554
Gamma (High LDL-C)	L_LDL_PL	807	0.444387	0.0782884	0.287002	0.597653
Alpha (TG-rich)	L_LDL_PL_PER	780	-0.305148	0.0778288	-0.453489	-0.152824
Beta (TG-poor)	L_LDL_PL_PER	621	-0.280416	0.0841921	-0.445025	-0.117995
Delta (Low lipid)	L_LDL_PL_PER	819	-0.374645	0.100278	-0.57511	-0.183873
Gamma (High LDL-C)	L_LDL_PL_PER	807	-0.360406	0.0713744	-0.498792	-0.222516
Alpha (TG-rich)	L_LDL_TG	780	0.291767	0.0743534	0.15164	0.435191
Beta (TG-poor)	L_LDL_TG	621	0.232817	0.0829132	0.0763476	0.395279
Delta (Low lipid)	L_LDL_TG	819	0.255193	0.0903625	0.0787937	0.432462
Gamma (High LDL-C)	L_LDL_TG	807	0.329118	0.0800969	0.166487	0.48524
Alpha (TG-rich)	L_LDL_TG_PER	780	0.0252843	0.0849216	-0.142407	0.192286
Beta (TG-poor)	L_LDL_TG_PER	621	-0.0510572	0.0944494	-0.238445	0.128074
Delta (Low lipid)	L_LDL_TG_PER	819	-0.0248582	0.0887147	-0.192806	0.152002
Gamma (High LDL-C)	L_LDL_TG_PER	807	-0.0193347	0.0880557	-0.191096	0.157783
Alpha (TG-rich)	L_VLDL_C	780	0.900753	0.0829221	0.743071	1.06074
Beta (TG-poor)	L_VLDL_C	621	0.114045	0.0550187	0.00719539	0.226974
Delta (Low lipid)	L_VLDL_C	819	0.248645	0.0567632	0.135845	0.357979
Gamma (High LDL-C)	L_VLDL_C	807	0.594061	0.0766858	0.445706	0.742796
Alpha (TG-rich)	L_VLDL_C_PER	780	0.445048	0.0740539	0.30185	0.588438
Beta (TG-poor)	L_VLDL_C_PER	621	-0.319958	0.132319	-0.58301	-0.0483372
Delta (Low lipid)	L_VLDL_C_PER	819	-0.154426	0.103462	-0.36173	0.0381963
Gamma (High LDL-C)	L_VLDL_C_PER	807	0.209442	0.0803831	0.0499783	0.360226
Alpha (TG-rich)	L_VLDL_CE	780	0.930995	0.0873472	0.757359	1.10002
Beta (TG-poor)	L_VLDL_CE	621	0.111723	0.0602165	-0.00739532	0.226638
Delta (Low lipid)	L_VLDL_CE	819	0.267356	0.0578365	0.155394	0.384726
Gamma (High LDL-C)	L_VLDL_CE	807	0.566842	0.0790504	0.419959	0.734512
Alpha (TG-rich)	L_VLDL_CE_PER	780	0.142794	0.0747669	-0.00993811	0.282115
Beta (TG-poor)	L_VLDL_CE_PER	621	-0.433564	0.134555	-0.7052	-0.165033
Delta (Low lipid)	L_VLDL_CE_PER	819	-0.244417	0.105553	-0.45331	-0.0411723
Gamma (High LDL-C)	L_VLDL_CE_PER	807	-0.133707	0.0774603	-0.284697	0.0174885
Alpha (TG-rich)	L_VLDL_FC	780	0.863912	0.087505	0.696404	1.03756
Beta (TG-poor)	L_VLDL_FC	621	0.107898	0.0538165	0.00628833	0.215142
Delta (Low lipid)	L_VLDL_FC	819	0.220141	0.0534432	0.114298	0.328145
Gamma (High LDL-C)	L_VLDL_FC	807	0.586133	0.0756219	0.43959	0.734301
Alpha (TG-rich)	L_VLDL_FC_PER	780	0.550049	0.058352	0.435212	0.657506
Beta (TG-poor)	L_VLDL_FC_PER	621	0.152403	0.102866	-0.0473498	0.354317
Delta (Low lipid)	L_VLDL_FC_PER	819	0.119922	0.0855752	-0.0517979	0.296366
Gamma (High LDL-C)	L_VLDL_FC_PER	807	0.593917	0.0691708	0.459221	0.727552
Alpha (TG-rich)	L_VLDL_L	780	0.685545	0.0854999	0.520304	0.8505
Beta (TG-poor)	L_VLDL_L	621	0.0894167	0.0544861	-0.013862	0.196504
Delta (Low lipid)	L_VLDL_L	819	0.213386	0.0574934	0.0976329	0.326873
Gamma (High LDL-C)	L_VLDL_L	807	0.470374	0.0732956	0.330229	0.617177
Alpha (TG-rich)	L_VLDL_P	780	0.105138	0.090816	-0.0741835	0.280531
Beta (TG-poor)	L_VLDL_P	621	-0.125262	0.0588718	-0.241939	-0.00959452
Delta (Low lipid)	L_VLDL_P	819	-0.0385261	0.0559056	-0.150262	0.0649344
Gamma (High LDL-C)	L_VLDL_P	807	0.0610535	0.0793628	-0.0887631	0.222762
Alpha (TG-rich)	L_VLDL_PL	780	0.68349	0.0847225	0.51993	0.851685
Beta (TG-poor)	L_VLDL_PL	621	0.103361	0.0537887	0.00406117	0.213481
Delta (Low lipid)	L_VLDL_PL	819	0.216546	0.0560401	0.108046	0.330551
Gamma (High LDL-C)	L_VLDL_PL	807	0.492073	0.0744767	0.34397	0.635973
Alpha (TG-rich)	L_VLDL_PL_PER	780	0.0656834	0.065917	-0.0585223	0.202286
Beta (TG-poor)	L_VLDL_PL_PER	621	0.143427	0.140328	-0.125581	0.423214
Delta (Low lipid)	L_VLDL_PL_PER	819	0.176223	0.116115	-0.0329209	0.428825
Gamma (High LDL-C)	L_VLDL_PL_PER	807	0.000962403	0.115411	-0.232538	0.230911
Alpha (TG-rich)	L_VLDL_TG	780	0.553904	0.088668	0.378456	0.723316
Beta (TG-poor)	L_VLDL_TG	621	0.0710292	0.0549781	-0.0388573	0.177076
Delta (Low lipid)	L_VLDL_TG	819	0.190363	0.0568781	0.0797962	0.301584
Gamma (High LDL-C)	L_VLDL_TG	807	0.39644	0.0765321	0.247619	0.546052
Alpha (TG-rich)	L_VLDL_TG_PER	780	-0.450937	0.0740329	-0.597063	-0.307278
Beta (TG-poor)	L_VLDL_TG_PER	621	0.259016	0.128987	0.010625	0.507136
Delta (Low lipid)	L_VLDL_TG_PER	819	0.0906573	0.105131	-0.111036	0.302447
Gamma (High LDL-C)	L_VLDL_TG_PER	807	-0.204573	0.0856367	-0.372078	-0.0359227
Alpha (TG-rich)	LA	780	0.31945	0.0842661	0.15501	0.487879
Beta (TG-poor)	LA	621	0.464856	0.0873592	0.295892	0.632701
Delta (Low lipid)	LA	819	0.282227	0.080676	0.123647	0.442875
Gamma (High LDL-C)	LA	807	0.428805	0.079517	0.270594	0.585346
Alpha (TG-rich)	LA.FA	780	-0.238058	0.0819546	-0.399102	-0.0853153
Beta (TG-poor)	LA.FA	621	0.09658	0.0968844	-0.0940568	0.280988
Delta (Low lipid)	LA.FA	819	0.0367829	0.0768491	-0.106323	0.191197
Gamma (High LDL-C)	LA.FA	807	-0.19212	0.087196	-0.367249	-0.0243238
Alpha (TG-rich)	LAC	780	0.109886	0.0858516	-0.056278	0.280707
Beta (TG-poor)	LAC	621	-0.103443	0.0935855	-0.290702	0.0754013
Delta (Low lipid)	LAC	819	-0.0969287	0.082395	-0.255997	0.063201
Gamma (High LDL-C)	LAC	807	0.169827	0.0845315	0.00337279	0.33451
Alpha (TG-rich)	LDL_C	780	0.344944	0.0768395	0.194047	0.497496
Beta (TG-poor)	LDL_C	621	0.335251	0.080833	0.18004	0.487756
Delta (Low lipid)	LDL_C	819	0.289945	0.0719236	0.152104	0.428436
Gamma (High LDL-C)	LDL_C	807	0.457501	0.0820476	0.300167	0.618346
Alpha (TG-rich)	LDL_D	780	-0.166141	0.0893343	-0.351873	0.00159916
Beta (TG-poor)	LDL_D	621	-0.0850344	0.0916096	-0.262121	0.0910633
Delta (Low lipid)	LDL_D	819	-0.185536	0.0864488	-0.351309	-0.0197731
Gamma (High LDL-C)	LDL_D	807	-0.0581538	0.0756359	-0.20417	0.0923555
Alpha (TG-rich)	LDL_PL	780	0.397766	0.0735232	0.256865	0.543879
Beta (TG-poor)	LDL_PL	621	0.380222	0.0794456	0.224801	0.531871
Delta (Low lipid)	LDL_PL	819	0.345799	0.0820357	0.189138	0.512013
Gamma (High LDL-C)	LDL_PL	807	0.484932	0.0764258	0.332447	0.634649
Alpha (TG-rich)	LDL_TG	780	0.308034	0.0733878	0.167072	0.448385
Beta (TG-poor)	LDL_TG	621	0.23714	0.0816841	0.0753913	0.396883
Delta (Low lipid)	LDL_TG	819	0.265404	0.0917433	0.0880833	0.439538
Gamma (High LDL-C)	LDL_TG	807	0.318239	0.07924	0.163525	0.474779
Alpha (TG-rich)	LDLC.clin	780	0.346886	0.0785154	0.195736	0.493923
Beta (TG-poor)	LDLC.clin	621	0.410671	0.0821146	0.251909	0.571978
Delta (Low lipid)	LDLC.clin	819	0.390519	0.0697494	0.254713	0.523526
Gamma (High LDL-C)	LDLC.clin	807	0.470807	0.0822519	0.309785	0.636732
Alpha (TG-rich)	LEU	780	0.150725	0.0661075	0.0197248	0.285618
Beta (TG-poor)	LEU	621	0.0889287	0.0743119	-0.0545084	0.23287
Delta (Low lipid)	LEU	819	-0.0360094	0.0656142	-0.161248	0.0937425
Gamma (High LDL-C)	LEU	807	0.179408	0.0711432	0.0408663	0.323242
Alpha (TG-rich)	M_HDL_C	780	-0.100971	0.0844462	-0.264178	0.0637977
Beta (TG-poor)	M_HDL_C	621	0.130502	0.0914855	-0.0456951	0.313444
Delta (Low lipid)	M_HDL_C	819	-0.112584	0.0842738	-0.279921	0.0535884
Gamma (High LDL-C)	M_HDL_C	807	-0.013961	0.0807207	-0.171658	0.147595
Alpha (TG-rich)	M_HDL_C_PER	780	-0.420642	0.0863761	-0.588923	-0.25018
Beta (TG-poor)	M_HDL_C_PER	621	0.0152788	0.0856334	-0.146002	0.184599
Delta (Low lipid)	M_HDL_C_PER	819	-0.0900994	0.0732135	-0.228705	0.0541545
Gamma (High LDL-C)	M_HDL_C_PER	807	-0.234412	0.08759	-0.40371	-0.066129
Alpha (TG-rich)	M_HDL_CE	780	-0.114263	0.0827455	-0.27095	0.0452877
Beta (TG-poor)	M_HDL_CE	621	0.132781	0.0898203	-0.037232	0.30737
Delta (Low lipid)	M_HDL_CE	819	-0.10467	0.0855044	-0.270286	0.0657111
Gamma (High LDL-C)	M_HDL_CE	807	-0.0283258	0.0806238	-0.185894	0.125859
Alpha (TG-rich)	M_HDL_CE_PER	780	-0.420865	0.0833543	-0.577626	-0.24907
Beta (TG-poor)	M_HDL_CE_PER	621	-0.0206383	0.0846056	-0.185722	0.149971
Delta (Low lipid)	M_HDL_CE_PER	819	-0.075736	0.0721045	-0.216176	0.0677388
Gamma (High LDL-C)	M_HDL_CE_PER	807	-0.24359	0.0895562	-0.423726	-0.0648015
Alpha (TG-rich)	M_HDL_FC	780	-0.0527051	0.0888096	-0.225858	0.118235
Beta (TG-poor)	M_HDL_FC	621	0.151459	0.0867515	-0.00989475	0.325227
Delta (Low lipid)	M_HDL_FC	819	-0.0923458	0.0815548	-0.254967	0.0717136
Gamma (High LDL-C)	M_HDL_FC	807	0.0465045	0.0798173	-0.105238	0.21045
Alpha (TG-rich)	M_HDL_FC_PER	780	-0.171213	0.10804	-0.381599	0.0392349
Beta (TG-poor)	M_HDL_FC_PER	621	0.154749	0.0759857	0.00278775	0.300531
Delta (Low lipid)	M_HDL_FC_PER	819	-0.0672179	0.0742941	-0.207732	0.0865608
Gamma (High LDL-C)	M_HDL_FC_PER	807	-0.0419082	0.0795234	-0.194403	0.11534
Alpha (TG-rich)	M_HDL_L	780	-0.00490363	0.0789113	-0.156383	0.148231
Beta (TG-poor)	M_HDL_L	621	0.137838	0.0919057	-0.0390139	0.319532
Delta (Low lipid)	M_HDL_L	819	-0.104344	0.086949	-0.275322	0.0728623
Gamma (High LDL-C)	M_HDL_L	807	0.0506931	0.0798581	-0.111835	0.203712
Alpha (TG-rich)	M_HDL_P	780	-0.0319166	0.0786391	-0.189652	0.120259
Beta (TG-poor)	M_HDL_P	621	0.116791	0.090384	-0.0634423	0.287373
Delta (Low lipid)	M_HDL_P	819	-0.123972	0.084164	-0.294698	0.0391255
Gamma (High LDL-C)	M_HDL_P	807	0.0456354	0.0824339	-0.117556	0.210699
Alpha (TG-rich)	M_HDL_PL	780	0.0150507	0.0797749	-0.139363	0.170376
Beta (TG-poor)	M_HDL_PL	621	0.133955	0.09152	-0.0408199	0.314592
Delta (Low lipid)	M_HDL_PL	819	-0.0991769	0.0855148	-0.267517	0.066822
Gamma (High LDL-C)	M_HDL_PL	807	0.0705282	0.0803956	-0.0854911	0.222322
Alpha (TG-rich)	M_HDL_PL_PER	780	0.0486943	0.0898636	-0.120817	0.220026
Beta (TG-poor)	M_HDL_PL_PER	621	0.00952754	0.0965976	-0.180351	0.202835
Delta (Low lipid)	M_HDL_PL_PER	819	-0.0074919	0.0802725	-0.165404	0.147336
Gamma (High LDL-C)	M_HDL_PL_PER	807	0.0529276	0.0870944	-0.110985	0.223822
Alpha (TG-rich)	M_HDL_TG	780	0.404719	0.0727834	0.263978	0.545197
Beta (TG-poor)	M_HDL_TG	621	0.0292813	0.103306	-0.1765	0.227978
Delta (Low lipid)	M_HDL_TG	819	0.0813446	0.0833454	-0.0765708	0.238507
Gamma (High LDL-C)	M_HDL_TG	807	0.305661	0.0823799	0.139985	0.47296
Alpha (TG-rich)	M_HDL_TG_PER	780	0.423867	0.0725474	0.278726	0.564851
Beta (TG-poor)	M_HDL_TG_PER	621	-0.0434702	0.0987233	-0.2455	0.147253
Delta (Low lipid)	M_HDL_TG_PER	819	0.134442	0.0774858	-0.0246096	0.288292
Gamma (High LDL-C)	M_HDL_TG_PER	807	0.295091	0.0778865	0.139221	0.441378
Alpha (TG-rich)	M_LDL_C	780	0.334406	0.0776253	0.182711	0.484868
Beta (TG-poor)	M_LDL_C	621	0.307265	0.0818061	0.152856	0.466221
Delta (Low lipid)	M_LDL_C	819	0.275898	0.0727708	0.133423	0.419718
Gamma (High LDL-C)	M_LDL_C	807	0.436953	0.0798444	0.282919	0.592308
Alpha (TG-rich)	M_LDL_C_PER	780	0.159242	0.102192	-0.0397341	0.35285
Beta (TG-poor)	M_LDL_C_PER	621	0.151705	0.094604	-0.027894	0.346096
Delta (Low lipid)	M_LDL_C_PER	819	0.24061	0.0920039	0.0609762	0.418302
Gamma (High LDL-C)	M_LDL_C_PER	807	0.1925	0.0808982	0.0391286	0.355737
Alpha (TG-rich)	M_LDL_CE	780	0.327467	0.0799668	0.17226	0.477461
Beta (TG-poor)	M_LDL_CE	621	0.30029	0.0818254	0.138097	0.460634
Delta (Low lipid)	M_LDL_CE	819	0.266941	0.0706961	0.127445	0.402016
Gamma (High LDL-C)	M_LDL_CE	807	0.411848	0.0840888	0.246104	0.570188
Alpha (TG-rich)	M_LDL_CE_PER	780	0.24133	0.0919726	0.0690715	0.428159
Beta (TG-poor)	M_LDL_CE_PER	621	0.174956	0.0931994	-0.00431654	0.356584
Delta (Low lipid)	M_LDL_CE_PER	819	0.26823	0.103102	0.0716812	0.479766
Gamma (High LDL-C)	M_LDL_CE_PER	807	0.235596	0.0782178	0.0855189	0.396464
Alpha (TG-rich)	M_LDL_FC	780	0.329883	0.0805419	0.175442	0.489441
Beta (TG-poor)	M_LDL_FC	621	0.365343	0.0803463	0.206197	0.520611
Delta (Low lipid)	M_LDL_FC	819	0.360116	0.0812712	0.198847	0.517383
Gamma (High LDL-C)	M_LDL_FC	807	0.439774	0.0768251	0.291873	0.589439
Alpha (TG-rich)	M_LDL_FC_PER	780	-0.357245	0.0706796	-0.490365	-0.217262
Beta (TG-poor)	M_LDL_FC_PER	621	-0.177311	0.0894134	-0.358492	0.00331852
Delta (Low lipid)	M_LDL_FC_PER	819	-0.243573	0.0998839	-0.443548	-0.0539305
Gamma (High LDL-C)	M_LDL_FC_PER	807	-0.286428	0.0692728	-0.424689	-0.154743
Alpha (TG-rich)	M_LDL_L	780	0.35237	0.0749492	0.201682	0.493872
Beta (TG-poor)	M_LDL_L	621	0.323213	0.085247	0.155425	0.491097
Delta (Low lipid)	M_LDL_L	819	0.352695	0.0872734	0.177431	0.519536
Gamma (High LDL-C)	M_LDL_L	807	0.412534	0.0740397	0.269094	0.559721
Alpha (TG-rich)	M_LDL_P	780	0.212572	0.0739815	0.0693101	0.354375
Beta (TG-poor)	M_LDL_P	621	0.175254	0.0838267	0.0104712	0.335232
Delta (Low lipid)	M_LDL_P	819	0.190675	0.0904883	0.0160484	0.367012
Gamma (High LDL-C)	M_LDL_P	807	0.258551	0.0745073	0.110644	0.404868
Alpha (TG-rich)	M_LDL_PL	780	0.416329	0.072185	0.273456	0.550709
Beta (TG-poor)	M_LDL_PL	621	0.372017	0.0788667	0.214909	0.522863
Delta (Low lipid)	M_LDL_PL	819	0.347898	0.0807731	0.182964	0.50625
Gamma (High LDL-C)	M_LDL_PL	807	0.501699	0.0744743	0.355122	0.650554
Alpha (TG-rich)	M_LDL_PL_PER	780	-0.172928	0.0903648	-0.349213	0.00358492
Beta (TG-poor)	M_LDL_PL_PER	621	-0.143485	0.0859886	-0.313396	0.0333086
Delta (Low lipid)	M_LDL_PL_PER	819	-0.268791	0.0959987	-0.45496	-0.074597
Gamma (High LDL-C)	M_LDL_PL_PER	807	-0.161753	0.0759122	-0.313987	-0.0137307
Alpha (TG-rich)	M_LDL_TG	780	0.22422	0.0819733	0.066983	0.394944
Beta (TG-poor)	M_LDL_TG	621	0.151708	0.0799794	-0.00648118	0.305903
Delta (Low lipid)	M_LDL_TG	819	0.153081	0.0707816	0.0110133	0.292963
Gamma (High LDL-C)	M_LDL_TG	807	0.185061	0.0903729	0.0122405	0.356755
Alpha (TG-rich)	M_LDL_TG_PER	780	0.0484677	0.0921824	-0.125755	0.230057
Beta (TG-poor)	M_LDL_TG_PER	621	-0.00163021	0.0960987	-0.193319	0.181369
Delta (Low lipid)	M_LDL_TG_PER	819	0.0676797	0.109816	-0.13886	0.284665
Gamma (High LDL-C)	M_LDL_TG_PER	807	-0.0516967	0.0839187	-0.218705	0.115684
Alpha (TG-rich)	M_VLDL_C	780	0.72028	0.0808794	0.563127	0.881057
Beta (TG-poor)	M_VLDL_C	621	0.134838	0.0623942	0.0165789	0.25625
Delta (Low lipid)	M_VLDL_C	819	0.220198	0.0597577	0.10895	0.338762
Gamma (High LDL-C)	M_VLDL_C	807	0.575653	0.0743912	0.428472	0.7193
Alpha (TG-rich)	M_VLDL_C_PER	780	0.0253705	0.0741408	-0.120288	0.17337
Beta (TG-poor)	M_VLDL_C_PER	621	0.117242	0.0887959	-0.0534742	0.294078
Delta (Low lipid)	M_VLDL_C_PER	819	-0.0312577	0.0800335	-0.187193	0.123677
Gamma (High LDL-C)	M_VLDL_C_PER	807	-0.0102309	0.078512	-0.167619	0.139707
Alpha (TG-rich)	M_VLDL_CE	780	0.740205	0.0813488	0.584798	0.89434
Beta (TG-poor)	M_VLDL_CE	621	0.170901	0.0653703	0.0370279	0.302305
Delta (Low lipid)	M_VLDL_CE	819	0.231151	0.0602922	0.111228	0.349927
Gamma (High LDL-C)	M_VLDL_CE	807	0.577561	0.0750861	0.431189	0.729724
Alpha (TG-rich)	M_VLDL_CE_PER	780	-0.0858518	0.0802615	-0.240416	0.0757974
Beta (TG-poor)	M_VLDL_CE_PER	621	0.115973	0.0867795	-0.0510629	0.28752
Delta (Low lipid)	M_VLDL_CE_PER	819	-0.0497246	0.0841166	-0.220368	0.108317
Gamma (High LDL-C)	M_VLDL_CE_PER	807	-0.103286	0.0744522	-0.250784	0.0384045
Alpha (TG-rich)	M_VLDL_FC	780	0.69607	0.0794111	0.541147	0.858762
Beta (TG-poor)	M_VLDL_FC	621	0.0797558	0.0586095	-0.0322453	0.19205
Delta (Low lipid)	M_VLDL_FC	819	0.192132	0.0570549	0.0811344	0.300532
Gamma (High LDL-C)	M_VLDL_FC	807	0.507965	0.0751651	0.360199	0.653747
Alpha (TG-rich)	M_VLDL_FC_PER	780	0.402332	0.0596798	0.284887	0.514536
Beta (TG-poor)	M_VLDL_FC_PER	621	-0.103751	0.112803	-0.323485	0.116297
Delta (Low lipid)	M_VLDL_FC_PER	819	0.0245811	0.0901228	-0.155678	0.198708
Gamma (High LDL-C)	M_VLDL_FC_PER	807	0.361903	0.0826779	0.193617	0.524825
Alpha (TG-rich)	M_VLDL_L	780	0.641229	0.0780413	0.486718	0.792447
Beta (TG-poor)	M_VLDL_L	621	0.087673	0.0579346	-0.0241076	0.202598
Delta (Low lipid)	M_VLDL_L	819	0.209062	0.0557054	0.0985996	0.3166
Gamma (High LDL-C)	M_VLDL_L	807	0.503483	0.0736208	0.35708	0.650572
Alpha (TG-rich)	M_VLDL_P	780	0.0677156	0.0828363	-0.093292	0.227802
Beta (TG-poor)	M_VLDL_P	621	-0.218694	0.0584593	-0.337384	-0.100772
Delta (Low lipid)	M_VLDL_P	819	-0.120656	0.0588948	-0.235968	-0.00449042
Gamma (High LDL-C)	M_VLDL_P	807	0.00186324	0.0775266	-0.151575	0.150585
Alpha (TG-rich)	M_VLDL_PL	780	0.661164	0.0828094	0.49177	0.821477
Beta (TG-poor)	M_VLDL_PL	621	0.0836209	0.0580458	-0.0288678	0.200638
Delta (Low lipid)	M_VLDL_PL	819	0.205405	0.0574199	0.089836	0.31766
Gamma (High LDL-C)	M_VLDL_PL	807	0.481793	0.0725644	0.344277	0.621543
Alpha (TG-rich)	M_VLDL_PL_PER	780	-0.129853	0.0757983	-0.274961	0.0141267
Beta (TG-poor)	M_VLDL_PL_PER	621	-0.0599591	0.0884328	-0.23515	0.10872
Delta (Low lipid)	M_VLDL_PL_PER	819	-0.130763	0.0819849	-0.286513	0.032141
Gamma (High LDL-C)	M_VLDL_PL_PER	807	-0.191234	0.0859962	-0.358191	-0.024498
Alpha (TG-rich)	M_VLDL_TG	780	0.598685	0.0844982	0.426782	0.760391
Beta (TG-poor)	M_VLDL_TG	621	0.0609756	0.0568505	-0.0537369	0.170865
Delta (Low lipid)	M_VLDL_TG	819	0.193471	0.0552718	0.0893413	0.305257
Gamma (High LDL-C)	M_VLDL_TG	807	0.430585	0.0769328	0.281174	0.582826
Alpha (TG-rich)	M_VLDL_TG_PER	780	-0.000814897	0.0746675	-0.138027	0.149516
Beta (TG-poor)	M_VLDL_TG_PER	621	-0.110894	0.0925398	-0.284875	0.0707723
Delta (Low lipid)	M_VLDL_TG_PER	819	0.0425179	0.0736727	-0.100086	0.185926
Gamma (High LDL-C)	M_VLDL_TG_PER	807	0.0266467	0.0843828	-0.136367	0.189728
Alpha (TG-rich)	MUFA	780	0.390485	0.0760272	0.245925	0.540063
Beta (TG-poor)	MUFA	621	0.275213	0.080786	0.11335	0.432477
Delta (Low lipid)	MUFA	819	0.233954	0.0729343	0.0924881	0.375927
Gamma (High LDL-C)	MUFA	807	0.428451	0.0792054	0.275817	0.584873
Alpha (TG-rich)	MUFA.FA	780	0.205325	0.0728118	0.0669368	0.347986
Beta (TG-poor)	MUFA.FA	621	0.051812	0.0936128	-0.132328	0.234303
Delta (Low lipid)	MUFA.FA	819	0.155108	0.0793584	-0.00114728	0.308435
Gamma (High LDL-C)	MUFA.FA	807	0.21038	0.0796445	0.0601825	0.36472
Alpha (TG-rich)	NONHDL_C	780	0.448738	0.0702569	0.31377	0.589939
Beta (TG-poor)	NONHDL_C	621	0.370751	0.0817166	0.20875	0.531248
Delta (Low lipid)	NONHDL_C	819	0.378933	0.08376	0.21887	0.53625
Gamma (High LDL-C)	NONHDL_C	807	0.534557	0.0734375	0.389661	0.675243
Alpha (TG-rich)	PC	780	0.286813	0.0782322	0.132885	0.434525
Beta (TG-poor)	PC	621	0.34611	0.0840602	0.182724	0.511089
Delta (Low lipid)	PC	819	0.123617	0.079249	-0.0353821	0.275072
Gamma (High LDL-C)	PC	807	0.375497	0.0830362	0.208001	0.538332
Alpha (TG-rich)	PHE	780	0.23428	0.0820222	0.0734878	0.397936
Beta (TG-poor)	PHE	621	0.0299324	0.0922677	-0.160082	0.205737
Delta (Low lipid)	PHE	819	0.0318137	0.0852381	-0.131367	0.197851
Gamma (High LDL-C)	PHE	807	0.171712	0.080174	0.0181903	0.327467
Alpha (TG-rich)	PUFA	780	0.362238	0.0789762	0.209482	0.517395
Beta (TG-poor)	PUFA	621	0.486582	0.0786133	0.338473	0.638222
Delta (Low lipid)	PUFA	819	0.292827	0.0766485	0.139012	0.44614
Gamma (High LDL-C)	PUFA	807	0.512653	0.0746224	0.369264	0.660441
Alpha (TG-rich)	PUFA.FA	780	-0.218659	0.0820765	-0.380626	-0.0570336
Beta (TG-poor)	PUFA.FA	621	0.165497	0.0858405	-0.000103256	0.341736
Delta (Low lipid)	PUFA.FA	819	0.0477165	0.074191	-0.0980024	0.195467
Gamma (High LDL-C)	PUFA.FA	807	-0.074162	0.0842651	-0.243006	0.0902598
Alpha (TG-rich)	PYR	780	0.168688	0.0872236	-0.00168228	0.339709
Beta (TG-poor)	PYR	621	0.00906299	0.0961713	-0.179744	0.194319
Delta (Low lipid)	PYR	819	0.0861854	0.0907415	-0.0892651	0.259992
Gamma (High LDL-C)	PYR	807	0.364307	0.0866938	0.195428	0.536342
Alpha (TG-rich)	REMNANT_C	780	0.521214	0.0710638	0.379767	0.655079
Beta (TG-poor)	REMNANT_C	621	0.378389	0.0820062	0.215218	0.538709
Delta (Low lipid)	REMNANT_C	819	0.374084	0.0799158	0.218799	0.531724
Gamma (High LDL-C)	REMNANT_C	807	0.597905	0.0711355	0.454253	0.733715
Alpha (TG-rich)	S_HDL_C	780	0.0591014	0.0907935	-0.121269	0.234097
Beta (TG-poor)	S_HDL_C	621	0.0586625	0.0932487	-0.123986	0.242532
Delta (Low lipid)	S_HDL_C	819	0.0132954	0.0807074	-0.140989	0.171471
Gamma (High LDL-C)	S_HDL_C	807	0.124644	0.0829367	-0.0398643	0.277449
Alpha (TG-rich)	S_HDL_C_PER	780	0.00522674	0.0921635	-0.17335	0.191109
Beta (TG-poor)	S_HDL_C_PER	621	0.0771094	0.0896278	-0.0937959	0.259101
Delta (Low lipid)	S_HDL_C_PER	819	0.105232	0.0790133	-0.0441909	0.26605
Gamma (High LDL-C)	S_HDL_C_PER	807	-0.000795487	0.0850421	-0.167803	0.170898
Alpha (TG-rich)	S_HDL_CE	780	0.0529159	0.090359	-0.11511	0.232458
Beta (TG-poor)	S_HDL_CE	621	0.0394486	0.0967849	-0.15713	0.220139
Delta (Low lipid)	S_HDL_CE	819	-0.00499618	0.0811676	-0.16274	0.152925
Gamma (High LDL-C)	S_HDL_CE	807	0.0811455	0.0824487	-0.0780008	0.246922
Alpha (TG-rich)	S_HDL_CE_PER	780	0.025603	0.0934706	-0.149131	0.206219
Beta (TG-poor)	S_HDL_CE_PER	621	0.0595015	0.0891232	-0.11122	0.227021
Delta (Low lipid)	S_HDL_CE_PER	819	0.107825	0.0811839	-0.0520783	0.264778
Gamma (High LDL-C)	S_HDL_CE_PER	807	-0.012413	0.0848147	-0.176325	0.156585
Alpha (TG-rich)	S_HDL_FC	780	0.145948	0.0796372	-0.015324	0.300148
Beta (TG-poor)	S_HDL_FC	621	0.0998917	0.0948229	-0.0868331	0.286798
Delta (Low lipid)	S_HDL_FC	819	-0.0384124	0.0755555	-0.18736	0.10556
Gamma (High LDL-C)	S_HDL_FC	807	0.231579	0.0862143	0.0626257	0.393566
Alpha (TG-rich)	S_HDL_FC_PER	780	-0.150249	0.0847942	-0.317236	0.0162677
Beta (TG-poor)	S_HDL_FC_PER	621	0.0848595	0.0990515	-0.10918	0.277441
Delta (Low lipid)	S_HDL_FC_PER	819	-0.0646814	0.0776044	-0.219011	0.0869377
Gamma (High LDL-C)	S_HDL_FC_PER	807	0.0523166	0.0820724	-0.111416	0.214583
Alpha (TG-rich)	S_HDL_L	780	0.187214	0.0780036	0.0377967	0.346413
Beta (TG-poor)	S_HDL_L	621	0.0560377	0.097641	-0.13809	0.247418
Delta (Low lipid)	S_HDL_L	819	-0.0189746	0.0808195	-0.174296	0.138972
Gamma (High LDL-C)	S_HDL_L	807	0.194825	0.0793691	0.0444828	0.3573
Alpha (TG-rich)	S_HDL_P	780	0.236092	0.0788264	0.0815846	0.387849
Beta (TG-poor)	S_HDL_P	621	0.0480052	0.0981841	-0.146758	0.242036
Delta (Low lipid)	S_HDL_P	819	-0.0324624	0.0800556	-0.191196	0.120939
Gamma (High LDL-C)	S_HDL_P	807	0.221404	0.0834374	0.0594016	0.380938
Alpha (TG-rich)	S_HDL_PL	780	0.122756	0.0811506	-0.0321728	0.282415
Beta (TG-poor)	S_HDL_PL	621	0.00947678	0.0930619	-0.170576	0.193439
Delta (Low lipid)	S_HDL_PL	819	-0.0954474	0.0789713	-0.249939	0.0605329
Gamma (High LDL-C)	S_HDL_PL	807	0.142107	0.0858978	-0.0278762	0.307317
Alpha (TG-rich)	S_HDL_PL_PER	780	-0.174493	0.0882805	-0.346304	-0.00812032
Beta (TG-poor)	S_HDL_PL_PER	621	-0.0567547	0.0884356	-0.227052	0.118226
Delta (Low lipid)	S_HDL_PL_PER	819	-0.155402	0.0816103	-0.320004	0.00111135
Gamma (High LDL-C)	S_HDL_PL_PER	807	-0.0819548	0.0822535	-0.248317	0.0747297
Alpha (TG-rich)	S_HDL_TG	780	0.400096	0.0688022	0.260696	0.535499
Beta (TG-poor)	S_HDL_TG	621	-0.0960199	0.0976289	-0.288346	0.0912565
Delta (Low lipid)	S_HDL_TG	819	0.128181	0.0760607	-0.0188401	0.273357
Gamma (High LDL-C)	S_HDL_TG	807	0.309142	0.0800952	0.152473	0.464
Alpha (TG-rich)	S_HDL_TG_PER	780	0.401172	0.069576	0.267324	0.534277
Beta (TG-poor)	S_HDL_TG_PER	621	-0.127823	0.107558	-0.334944	0.0826636
Delta (Low lipid)	S_HDL_TG_PER	819	0.146502	0.0734062	0.00512926	0.288323
Gamma (High LDL-C)	S_HDL_TG_PER	807	0.297787	0.0835205	0.134473	0.47185
Alpha (TG-rich)	S_LDL_C	780	0.322354	0.0788956	0.167021	0.475605
Beta (TG-poor)	S_LDL_C	621	0.328812	0.083395	0.16608	0.490995
Delta (Low lipid)	S_LDL_C	819	0.282712	0.0698567	0.146489	0.416671
Gamma (High LDL-C)	S_LDL_C	807	0.43137	0.0837182	0.263169	0.58863
Alpha (TG-rich)	S_LDL_C_PER	780	0.0872744	0.0970406	-0.0935618	0.279671
Beta (TG-poor)	S_LDL_C_PER	621	0.153571	0.0867436	-0.0152673	0.323043
Delta (Low lipid)	S_LDL_C_PER	819	0.224996	0.0863704	0.0561438	0.391683
Gamma (High LDL-C)	S_LDL_C_PER	807	0.167843	0.0803189	0.0175809	0.32771
Alpha (TG-rich)	S_LDL_CE	780	0.320945	0.0806379	0.170816	0.485155
Beta (TG-poor)	S_LDL_CE	621	0.311762	0.0804486	0.149891	0.473426
Delta (Low lipid)	S_LDL_CE	819	0.271296	0.0709455	0.128269	0.411637
Gamma (High LDL-C)	S_LDL_CE	807	0.3989	0.0831959	0.232668	0.56608
Alpha (TG-rich)	S_LDL_CE_PER	780	0.178515	0.0891152	0.00454318	0.357512
Beta (TG-poor)	S_LDL_CE_PER	621	0.173239	0.0899908	-0.0037606	0.350916
Delta (Low lipid)	S_LDL_CE_PER	819	0.248939	0.0979147	0.0602766	0.440751
Gamma (High LDL-C)	S_LDL_CE_PER	807	0.199572	0.0771671	0.0445852	0.348327
Alpha (TG-rich)	S_LDL_FC	780	0.309568	0.076982	0.162411	0.465241
Beta (TG-poor)	S_LDL_FC	621	0.373998	0.0826267	0.2165	0.537537
Delta (Low lipid)	S_LDL_FC	819	0.375186	0.0802355	0.21332	0.530731
Gamma (High LDL-C)	S_LDL_FC	807	0.46034	0.0752847	0.314256	0.60835
Alpha (TG-rich)	S_LDL_FC_PER	780	-0.375389	0.0793882	-0.530463	-0.220574
Beta (TG-poor)	S_LDL_FC_PER	621	-0.187513	0.0903881	-0.363675	-0.0179894
Delta (Low lipid)	S_LDL_FC_PER	819	-0.214225	0.100772	-0.407074	-0.0200884
Gamma (High LDL-C)	S_LDL_FC_PER	807	-0.240641	0.0683239	-0.379473	-0.107546
Alpha (TG-rich)	S_LDL_L	780	0.349722	0.0742432	0.21575	0.493892
Beta (TG-poor)	S_LDL_L	621	0.342096	0.0818363	0.180387	0.498777
Delta (Low lipid)	S_LDL_L	819	0.366843	0.0843932	0.200586	0.529051
Gamma (High LDL-C)	S_LDL_L	807	0.431091	0.0744081	0.287396	0.57637
Alpha (TG-rich)	S_LDL_P	780	0.222643	0.0747078	0.0722495	0.364688
Beta (TG-poor)	S_LDL_P	621	0.198836	0.0826422	0.0363537	0.362376
Delta (Low lipid)	S_LDL_P	819	0.216892	0.0846645	0.0509202	0.378345
Gamma (High LDL-C)	S_LDL_P	807	0.286494	0.0756361	0.130218	0.434947
Alpha (TG-rich)	S_LDL_PL	780	0.39774	0.0719034	0.258963	0.5353
Beta (TG-poor)	S_LDL_PL	621	0.395173	0.0773119	0.247913	0.546425
Delta (Low lipid)	S_LDL_PL	819	0.375545	0.0784185	0.229255	0.531689
Gamma (High LDL-C)	S_LDL_PL	807	0.499393	0.0739802	0.356011	0.641497
Alpha (TG-rich)	S_LDL_PL_PER	780	-0.202316	0.0807785	-0.362013	-0.0518919
Beta (TG-poor)	S_LDL_PL_PER	621	-0.173268	0.0896208	-0.345997	0.00830254
Delta (Low lipid)	S_LDL_PL_PER	819	-0.257503	0.0900385	-0.434396	-0.0920259
Gamma (High LDL-C)	S_LDL_PL_PER	807	-0.229516	0.0754907	-0.376235	-0.0844528
Alpha (TG-rich)	S_LDL_TG	780	0.422667	0.0807632	0.260661	0.577236
Beta (TG-poor)	S_LDL_TG	621	0.182225	0.0730302	0.0407958	0.324046
Delta (Low lipid)	S_LDL_TG	819	0.171717	0.0648252	0.0461474	0.296251
Gamma (High LDL-C)	S_LDL_TG	807	0.345775	0.0859349	0.171911	0.512411
Alpha (TG-rich)	S_LDL_TG_PER	780	0.236	0.0895688	0.0562514	0.406148
Beta (TG-poor)	S_LDL_TG_PER	621	0.0487588	0.0932647	-0.13108	0.240546
Delta (Low lipid)	S_LDL_TG_PER	819	0.0750788	0.102736	-0.128558	0.273279
Gamma (High LDL-C)	S_LDL_TG_PER	807	0.106883	0.0800665	-0.053613	0.260833
Alpha (TG-rich)	S_VLDL_C	780	0.612541	0.0748499	0.466715	0.755468
Beta (TG-poor)	S_VLDL_C	621	0.253919	0.0744221	0.113157	0.39751
Delta (Low lipid)	S_VLDL_C	819	0.248639	0.0652533	0.118811	0.375801
Gamma (High LDL-C)	S_VLDL_C	807	0.665927	0.0757222	0.516978	0.811858
Alpha (TG-rich)	S_VLDL_C_PER	780	-0.122883	0.0818008	-0.281847	0.0370736
Beta (TG-poor)	S_VLDL_C_PER	621	0.282549	0.0877146	0.107535	0.454188
Delta (Low lipid)	S_VLDL_C_PER	819	0.0776084	0.0809319	-0.0772981	0.230868
Gamma (High LDL-C)	S_VLDL_C_PER	807	0.09402	0.0793558	-0.0582613	0.246821
Alpha (TG-rich)	S_VLDL_CE	780	0.576225	0.0760358	0.429276	0.724071
Beta (TG-poor)	S_VLDL_CE	621	0.287074	0.0769482	0.135774	0.436086
Delta (Low lipid)	S_VLDL_CE	819	0.256824	0.067564	0.125761	0.392688
Gamma (High LDL-C)	S_VLDL_CE	807	0.662028	0.0786559	0.507699	0.815331
Alpha (TG-rich)	S_VLDL_CE_PER	780	-0.133369	0.0851333	-0.296057	0.0375548
Beta (TG-poor)	S_VLDL_CE_PER	621	0.262012	0.0899108	0.0747982	0.432139
Delta (Low lipid)	S_VLDL_CE_PER	819	0.0926688	0.0807479	-0.0646991	0.24995
Gamma (High LDL-C)	S_VLDL_CE_PER	807	0.0867658	0.0808745	-0.068892	0.242266
Alpha (TG-rich)	S_VLDL_FC	780	0.662115	0.0726435	0.522201	0.801218
Beta (TG-poor)	S_VLDL_FC	621	0.169359	0.0680194	0.0410307	0.306819
Delta (Low lipid)	S_VLDL_FC	819	0.210395	0.0580869	0.0963181	0.325577
Gamma (High LDL-C)	S_VLDL_FC	807	0.589628	0.0777226	0.437174	0.746667
Alpha (TG-rich)	S_VLDL_FC_PER	780	0.0255167	0.081488	-0.134334	0.182442
Beta (TG-poor)	S_VLDL_FC_PER	621	0.10321	0.104767	-0.0964067	0.313534
Delta (Low lipid)	S_VLDL_FC_PER	819	-0.0923705	0.0813703	-0.25554	0.0674025
Gamma (High LDL-C)	S_VLDL_FC_PER	807	0.144608	0.0845128	-0.0237457	0.305587
Alpha (TG-rich)	S_VLDL_L	780	0.636168	0.0715169	0.498674	0.778757
Beta (TG-poor)	S_VLDL_L	621	0.157447	0.0671874	0.0263767	0.286607
Delta (Low lipid)	S_VLDL_L	819	0.228542	0.0588446	0.11449	0.344377
Gamma (High LDL-C)	S_VLDL_L	807	0.563812	0.076405	0.417606	0.713228
Alpha (TG-rich)	S_VLDL_P	780	0.0554412	0.0758775	-0.0942553	0.203435
Beta (TG-poor)	S_VLDL_P	621	-0.262897	0.0684847	-0.396771	-0.12786
Delta (Low lipid)	S_VLDL_P	819	-0.192273	0.0600537	-0.311848	-0.0768759
Gamma (High LDL-C)	S_VLDL_P	807	-0.00273078	0.0756086	-0.152417	0.145038
Alpha (TG-rich)	S_VLDL_PL	780	0.668511	0.0731199	0.529303	0.81592
Beta (TG-poor)	S_VLDL_PL	621	0.144238	0.0676417	0.0189092	0.273132
Delta (Low lipid)	S_VLDL_PL	819	0.202655	0.0577554	0.089948	0.318062
Gamma (High LDL-C)	S_VLDL_PL	807	0.558356	0.0760978	0.412433	0.71138
Alpha (TG-rich)	S_VLDL_PL_PER	780	-0.216168	0.0789667	-0.369216	-0.0573832
Beta (TG-poor)	S_VLDL_PL_PER	621	-0.235476	0.098409	-0.426112	-0.0426476
Delta (Low lipid)	S_VLDL_PL_PER	819	-0.306018	0.0860622	-0.476694	-0.131041
Gamma (High LDL-C)	S_VLDL_PL_PER	807	-0.282479	0.0786844	-0.436908	-0.124517
Alpha (TG-rich)	S_VLDL_TG	780	0.619969	0.0792506	0.46357	0.779869
Beta (TG-poor)	S_VLDL_TG	621	0.0705206	0.0611591	-0.0542104	0.18686
Delta (Low lipid)	S_VLDL_TG	819	0.1954	0.0550829	0.0880922	0.305113
Gamma (High LDL-C)	S_VLDL_TG	807	0.433588	0.074699	0.283474	0.581455
Alpha (TG-rich)	S_VLDL_TG_PER	780	0.163345	0.0769897	0.00863908	0.313965
Beta (TG-poor)	S_VLDL_TG_PER	621	-0.246634	0.0861456	-0.414189	-0.0778087
Delta (Low lipid)	S_VLDL_TG_PER	819	0.0118086	0.072354	-0.13459	0.151704
Gamma (High LDL-C)	S_VLDL_TG_PER	807	-0.0252542	0.0772426	-0.175805	0.123554
Alpha (TG-rich)	SBP	780	0.499372	0.0738707	0.35805	0.63972
Beta (TG-poor)	SBP	621	0.418989	0.085673	0.254298	0.591345
Delta (Low lipid)	SBP	819	0.518061	0.0700418	0.377187	0.657469
Gamma (High LDL-C)	SBP	807	0.488154	0.0817804	0.322285	0.64558
Alpha (TG-rich)	SERUM_C	780	0.374989	0.0807236	0.222017	0.536298
Beta (TG-poor)	SERUM_C	621	0.429779	0.0784559	0.274911	0.581147
Delta (Low lipid)	SERUM_C	819	0.325217	0.0804655	0.170852	0.485131
Gamma (High LDL-C)	SERUM_C	807	0.481895	0.076931	0.331351	0.630351
Alpha (TG-rich)	SERUM_TG	780	0.467089	0.0707518	0.329805	0.607092
Beta (TG-poor)	SERUM_TG	621	0.145536	0.076722	-0.00160528	0.296298
Delta (Low lipid)	SERUM_TG	819	0.235571	0.0722554	0.0946177	0.375375
Gamma (High LDL-C)	SERUM_TG	807	0.41276	0.0723943	0.266386	0.560006
Alpha (TG-rich)	SFA	780	0.42204	0.0768896	0.274725	0.569128
Beta (TG-poor)	SFA	621	0.243678	0.0775149	0.0893368	0.393253
Delta (Low lipid)	SFA	819	0.15903	0.0781188	0.00028249	0.31379
Gamma (High LDL-C)	SFA	807	0.38685	0.0836955	0.222606	0.551256
Alpha (TG-rich)	SFA.FA	780	0.0823417	0.090279	-0.0966047	0.256011
Beta (TG-poor)	SFA.FA	621	-0.260477	0.0959406	-0.453598	-0.075376
Delta (Low lipid)	SFA.FA	819	-0.186373	0.0858997	-0.344279	-0.0171894
Gamma (High LDL-C)	SFA.FA	807	-0.115663	0.0867174	-0.283361	0.0503776
Alpha (TG-rich)	SM	780	0.186374	0.0786423	0.0343505	0.336254
Beta (TG-poor)	SM	621	0.439855	0.0781198	0.283195	0.588728
Delta (Low lipid)	SM	819	0.149829	0.0792362	-0.000813209	0.308132
Gamma (High LDL-C)	SM	807	0.37494	0.078613	0.225084	0.53068
Alpha (TG-rich)	TG.C	780	0.327292	0.0770363	0.176016	0.479288
Beta (TG-poor)	TG.C	621	-0.0365604	0.0780623	-0.188583	0.118681
Delta (Low lipid)	TG.C	819	0.107244	0.0709762	-0.0291067	0.241646
Gamma (High LDL-C)	TG.C	807	0.229705	0.0746689	0.0873154	0.377811
Alpha (TG-rich)	TG.clin	780	0.387201	0.0764633	0.236282	0.536638
Beta (TG-poor)	TG.clin	621	0.123281	0.0722549	-0.0165289	0.26471
Delta (Low lipid)	TG.clin	819	0.174494	0.069111	0.0370923	0.308149
Gamma (High LDL-C)	TG.clin	807	0.37382	0.075103	0.224889	0.513865
Alpha (TG-rich)	TG.PG	780	0.405152	0.0752842	0.258982	0.553413
Beta (TG-poor)	TG.PG	621	0.0325603	0.0787333	-0.121077	0.192224
Delta (Low lipid)	TG.PG	819	0.202636	0.0715428	0.0634942	0.338507
Gamma (High LDL-C)	TG.PG	807	0.313215	0.0727923	0.16592	0.451633
Alpha (TG-rich)	TOTC.clin	780	0.381671	0.072498	0.247846	0.525738
Beta (TG-poor)	TOTC.clin	621	0.492327	0.0777489	0.338929	0.642188
Delta (Low lipid)	TOTC.clin	819	0.477329	0.0760014	0.325129	0.622821
Gamma (High LDL-C)	TOTC.clin	807	0.513698	0.0760258	0.366387	0.664969
Alpha (TG-rich)	TOTCHO	780	0.281006	0.0785922	0.125842	0.431211
Beta (TG-poor)	TOTCHO	621	0.353297	0.0835508	0.191467	0.50787
Delta (Low lipid)	TOTCHO	819	0.144106	0.0805972	-0.0174137	0.300516
Gamma (High LDL-C)	TOTCHO	807	0.369848	0.0804065	0.213889	0.523802
Alpha (TG-rich)	TOTFA	780	0.421342	0.079018	0.272281	0.575113
Beta (TG-poor)	TOTFA	621	0.330772	0.0764009	0.185736	0.480518
Delta (Low lipid)	TOTFA	819	0.223142	0.0731164	0.0793282	0.362808
Gamma (High LDL-C)	TOTFA	807	0.466623	0.0788927	0.315822	0.621111
Alpha (TG-rich)	TOTPG	780	0.276787	0.0793179	0.121218	0.427238
Beta (TG-poor)	TOTPG	621	0.28913	0.0849193	0.119523	0.455869
Delta (Low lipid)	TOTPG	819	0.14483	0.0828872	-0.0155386	0.300579
Gamma (High LDL-C)	TOTPG	807	0.338647	0.0845676	0.181091	0.508713
Alpha (TG-rich)	TOTPL	780	0.278409	0.078278	0.124182	0.423976
Beta (TG-poor)	TOTPL	621	0.351167	0.0810897	0.192823	0.511213
Delta (Low lipid)	TOTPL	819	0.136833	0.0782572	-0.0203847	0.291401
Gamma (High LDL-C)	TOTPL	807	0.332202	0.0823492	0.168217	0.487376
Alpha (TG-rich)	TYR	780	0.28992	0.0750603	0.141169	0.439723
Beta (TG-poor)	TYR	621	0.118288	0.0876845	-0.0490218	0.298988
Delta (Low lipid)	TYR	819	0.205146	0.0831083	0.0444376	0.370722
Gamma (High LDL-C)	TYR	807	0.287366	0.0808872	0.129197	0.445674
Alpha (TG-rich)	UNSAT	780	-0.0391365	0.0846923	-0.203185	0.125449
Beta (TG-poor)	UNSAT	621	0.25813	0.0834794	0.093075	0.421671
Delta (Low lipid)	UNSAT	819	0.0442825	0.0771611	-0.101931	0.195612
Gamma (High LDL-C)	UNSAT	807	0.189795	0.0854702	0.0194419	0.351307
Alpha (TG-rich)	VAL	780	0.0587707	0.071332	-0.0803608	0.202166
Beta (TG-poor)	VAL	621	-0.0221384	0.0771632	-0.17894	0.127977
Delta (Low lipid)	VAL	819	-0.188577	0.0734993	-0.331227	-0.0463352
Gamma (High LDL-C)	VAL	807	-0.0113227	0.0748274	-0.152789	0.136789
Alpha (TG-rich)	VLDL_C	780	0.57424	0.0693322	0.436316	0.708111
Beta (TG-poor)	VLDL_C	621	0.2916	0.0768707	0.137796	0.439139
Delta (Low lipid)	VLDL_C	819	0.333891	0.0757639	0.182509	0.481678
Gamma (High LDL-C)	VLDL_C	807	0.592591	0.0729757	0.451569	0.727509
Alpha (TG-rich)	VLDL_D	780	0.382235	0.0852322	0.211394	0.546683
Beta (TG-poor)	VLDL_D	621	-0.0163479	0.0705631	-0.153044	0.128746
Delta (Low lipid)	VLDL_D	819	0.143637	0.0657057	0.0173946	0.273388
Gamma (High LDL-C)	VLDL_D	807	0.287328	0.075747	0.141491	0.439154
Alpha (TG-rich)	VLDL_PL	780	0.555469	0.0684324	0.41521	0.688715
Beta (TG-poor)	VLDL_PL	621	0.193377	0.0766173	0.0488918	0.34957
Delta (Low lipid)	VLDL_PL	819	0.271932	0.0690362	0.134708	0.399063
Gamma (High LDL-C)	VLDL_PL	807	0.507631	0.0699854	0.372723	0.644385
Alpha (TG-rich)	VLDL_TG	780	0.441205	0.0658817	0.309871	0.56772
Beta (TG-poor)	VLDL_TG	621	0.061055	0.0779975	-0.0949767	0.213868
Delta (Low lipid)	VLDL_TG	819	0.214979	0.0705872	0.073996	0.356996
Gamma (High LDL-C)	VLDL_TG	807	0.396351	0.0732635	0.251323	0.539196
Alpha (TG-rich)	WEIGHT	780	0.361918	0.0707519	0.216335	0.497872
Beta (TG-poor)	WEIGHT	621	0.169643	0.0730799	0.0284045	0.309809
Delta (Low lipid)	WEIGHT	819	0.22568	0.0634641	0.106383	0.350746
Gamma (High LDL-C)	WEIGHT	807	0.371663	0.0722641	0.226706	0.512597
Alpha (TG-rich)	WHR	780	0.684149	0.059299	0.566602	0.794271
Beta (TG-poor)	WHR	621	0.534972	0.0611902	0.407772	0.656445
Delta (Low lipid)	WHR	819	0.59749	0.0593884	0.481585	0.708094
Gamma (High LDL-C)	WHR	807	0.779595	0.0625695	0.657486	0.900939
Alpha (TG-rich)	XL_HDL_C	780	-0.00902139	0.0730877	-0.153635	0.129854
Beta (TG-poor)	XL_HDL_C	621	0.0916276	0.0926599	-0.0906739	0.280426
Delta (Low lipid)	XL_HDL_C	819	0.0509486	0.0706155	-0.0901185	0.184472
Gamma (High LDL-C)	XL_HDL_C	807	-0.0628745	0.0762477	-0.217376	0.0832077
Alpha (TG-rich)	XL_HDL_C_PER	780	0.204646	0.102763	-0.00128018	0.399754
Beta (TG-poor)	XL_HDL_C_PER	621	0.188457	0.0633135	0.0650897	0.317274
Delta (Low lipid)	XL_HDL_C_PER	819	0.248645	0.0786995	0.103911	0.408319
Gamma (High LDL-C)	XL_HDL_C_PER	807	0.347121	0.0799548	0.191029	0.495803
Alpha (TG-rich)	XL_HDL_CE	780	-0.028866	0.0745907	-0.177852	0.115413
Beta (TG-poor)	XL_HDL_CE	621	0.0618979	0.0950911	-0.122303	0.251985
Delta (Low lipid)	XL_HDL_CE	819	0.0217426	0.0750301	-0.122883	0.169723
Gamma (High LDL-C)	XL_HDL_CE	807	-0.0654799	0.0783529	-0.214232	0.0928166
Alpha (TG-rich)	XL_HDL_CE_PER	780	0.190602	0.103945	-0.0100889	0.392985
Beta (TG-poor)	XL_HDL_CE_PER	621	0.124253	0.0697626	-0.0103241	0.265816
Delta (Low lipid)	XL_HDL_CE_PER	819	0.191471	0.0797755	0.0357588	0.346041
Gamma (High LDL-C)	XL_HDL_CE_PER	807	0.292409	0.0774755	0.140131	0.445872
Alpha (TG-rich)	XL_HDL_FC	780	0.0164152	0.0692205	-0.125693	0.141728
Beta (TG-poor)	XL_HDL_FC	621	0.193727	0.0930384	0.0103622	0.373307
Delta (Low lipid)	XL_HDL_FC	819	0.100457	0.0675991	-0.0357327	0.230535
Gamma (High LDL-C)	XL_HDL_FC	807	-0.0466187	0.0793756	-0.203657	0.107813
Alpha (TG-rich)	XL_HDL_FC_PER	780	0.126338	0.10548	-0.0854978	0.331432
Beta (TG-poor)	XL_HDL_FC_PER	621	0.269879	0.0528472	0.167117	0.37164
Delta (Low lipid)	XL_HDL_FC_PER	819	0.294064	0.0779349	0.138522	0.445349
Gamma (High LDL-C)	XL_HDL_FC_PER	807	0.286084	0.0836333	0.125701	0.448662
Alpha (TG-rich)	XL_HDL_L	780	-0.0261413	0.0657077	-0.152885	0.0982624
Beta (TG-poor)	XL_HDL_L	621	0.0592717	0.0948203	-0.120488	0.249235
Delta (Low lipid)	XL_HDL_L	819	0.00300043	0.0673226	-0.131502	0.135123
Gamma (High LDL-C)	XL_HDL_L	807	-0.150344	0.0749015	-0.296319	-0.000275605
Alpha (TG-rich)	XL_HDL_P	780	0.0925226	0.0624708	-0.0314715	0.212368
Beta (TG-poor)	XL_HDL_P	621	0.326438	0.0883307	0.152584	0.490755
Delta (Low lipid)	XL_HDL_P	819	0.173619	0.0669155	0.0455644	0.308676
Gamma (High LDL-C)	XL_HDL_P	807	0.0391509	0.073132	-0.102373	0.181471
Alpha (TG-rich)	XL_HDL_PL	780	-0.0798231	0.0592279	-0.194588	0.0329777
Beta (TG-poor)	XL_HDL_PL	621	0.0135654	0.084611	-0.141405	0.179503
Delta (Low lipid)	XL_HDL_PL	819	-0.0334041	0.0648254	-0.158434	0.0927005
Gamma (High LDL-C)	XL_HDL_PL	807	-0.20827	0.0718886	-0.347738	-0.0681337
Alpha (TG-rich)	XL_HDL_PL_PER	780	-0.400386	0.0988942	-0.588456	-0.210597
Beta (TG-poor)	XL_HDL_PL_PER	621	-0.171434	0.0540538	-0.276365	-0.0684218
Delta (Low lipid)	XL_HDL_PL_PER	819	-0.222244	0.0712312	-0.360838	-0.0799532
Gamma (High LDL-C)	XL_HDL_PL_PER	807	-0.388936	0.0768278	-0.544334	-0.248458
Alpha (TG-rich)	XL_HDL_TG	780	0.643232	0.0934889	0.460795	0.82293
Beta (TG-poor)	XL_HDL_TG	621	0.287359	0.0895071	0.118697	0.462224
Delta (Low lipid)	XL_HDL_TG	819	0.215224	0.0644761	0.0871276	0.337
Gamma (High LDL-C)	XL_HDL_TG	807	0.223733	0.0872757	0.0444763	0.395319
Alpha (TG-rich)	XL_HDL_TG_PER	780	0.418529	0.0916729	0.244132	0.603942
Beta (TG-poor)	XL_HDL_TG_PER	621	0.200097	0.0699124	0.0679254	0.332558
Delta (Low lipid)	XL_HDL_TG_PER	819	0.287382	0.0862376	0.115635	0.45359
Gamma (High LDL-C)	XL_HDL_TG_PER	807	0.311123	0.0827519	0.149154	0.47785
Alpha (TG-rich)	XL_VLDL_C	780	0.847405	0.0864137	0.679336	1.01231
Beta (TG-poor)	XL_VLDL_C	621	0.142665	0.0544438	0.0321005	0.246243
Delta (Low lipid)	XL_VLDL_C	819	0.239559	0.0578361	0.125187	0.355928
Gamma (High LDL-C)	XL_VLDL_C	807	0.631617	0.0795053	0.48117	0.792026
Alpha (TG-rich)	XL_VLDL_C_PER	780	0.206089	0.072375	0.0676189	0.344829
Beta (TG-poor)	XL_VLDL_C_PER	621	0.0598108	0.135167	-0.206874	0.313749
Delta (Low lipid)	XL_VLDL_C_PER	819	-0.0229334	0.0997792	-0.221668	0.168079
Gamma (High LDL-C)	XL_VLDL_C_PER	807	0.0840269	0.0819676	-0.0772702	0.242451
Alpha (TG-rich)	XL_VLDL_CE	780	0.957639	0.0889488	0.785107	1.13103
Beta (TG-poor)	XL_VLDL_CE	621	0.143495	0.0578599	0.031296	0.259609
Delta (Low lipid)	XL_VLDL_CE	819	0.295452	0.0585348	0.176376	0.412436
Gamma (High LDL-C)	XL_VLDL_CE	807	0.640743	0.0814923	0.483027	0.805166
Alpha (TG-rich)	XL_VLDL_CE_PER	780	0.265739	0.0814254	0.101513	0.416956
Beta (TG-poor)	XL_VLDL_CE_PER	621	-0.168571	0.150427	-0.474362	0.107097
Delta (Low lipid)	XL_VLDL_CE_PER	819	0.0954445	0.106768	-0.120663	0.297593
Gamma (High LDL-C)	XL_VLDL_CE_PER	807	0.0347705	0.0839263	-0.137474	0.19697
Alpha (TG-rich)	XL_VLDL_FC	780	0.707951	0.0892276	0.535416	0.878638
Beta (TG-poor)	XL_VLDL_FC	621	0.151159	0.0540293	0.0451341	0.25755
Delta (Low lipid)	XL_VLDL_FC	819	0.160633	0.0562766	0.0523587	0.272136
Gamma (High LDL-C)	XL_VLDL_FC	807	0.59058	0.076722	0.44461	0.744362
Alpha (TG-rich)	XL_VLDL_FC_PER	780	0.0340649	0.0600558	-0.0868709	0.154493
Beta (TG-poor)	XL_VLDL_FC_PER	621	0.332033	0.124967	0.0916711	0.578785
Delta (Low lipid)	XL_VLDL_FC_PER	819	-0.170983	0.091452	-0.348779	0.00364783
Gamma (High LDL-C)	XL_VLDL_FC_PER	807	0.115922	0.0771273	-0.0359225	0.262612
Alpha (TG-rich)	XL_VLDL_L	780	0.702321	0.0867049	0.536799	0.87768
Beta (TG-poor)	XL_VLDL_L	621	0.105924	0.0537042	0.000156156	0.207809
Delta (Low lipid)	XL_VLDL_L	819	0.204482	0.0570529	0.0997027	0.317104
Gamma (High LDL-C)	XL_VLDL_L	807	0.547022	0.0755714	0.399455	0.698419
Alpha (TG-rich)	XL_VLDL_P	780	-0.0226714	0.0916354	-0.195953	0.159093
Beta (TG-poor)	XL_VLDL_P	621	-0.166885	0.0600065	-0.277589	-0.0507743
Delta (Low lipid)	XL_VLDL_P	819	-0.0949191	0.0581259	-0.210385	0.0159516
Gamma (High LDL-C)	XL_VLDL_P	807	0.007495	0.07886	-0.146316	0.161705
Alpha (TG-rich)	XL_VLDL_PL	780	0.734987	0.0901492	0.556179	0.908044
Beta (TG-poor)	XL_VLDL_PL	621	0.144938	0.0531921	0.0419323	0.249725
Delta (Low lipid)	XL_VLDL_PL	819	0.194402	0.0554641	0.0839406	0.301943
Gamma (High LDL-C)	XL_VLDL_PL	807	0.588497	0.0754259	0.438851	0.736283
Alpha (TG-rich)	XL_VLDL_PL_PER	780	0.0648846	0.0540334	-0.0416741	0.170342
Beta (TG-poor)	XL_VLDL_PL_PER	621	0.280595	0.118309	0.0449258	0.509528
Delta (Low lipid)	XL_VLDL_PL_PER	819	-0.209525	0.0943731	-0.391459	-0.0283196
Gamma (High LDL-C)	XL_VLDL_PL_PER	807	0.0831338	0.0769841	-0.0670185	0.232568
Alpha (TG-rich)	XL_VLDL_TG	780	0.633445	0.0856831	0.470101	0.798406
Beta (TG-poor)	XL_VLDL_TG	621	0.0719572	0.0547901	-0.0324448	0.180484
Delta (Low lipid)	XL_VLDL_TG	819	0.194131	0.0545912	0.0854356	0.301001
Gamma (High LDL-C)	XL_VLDL_TG	807	0.459844	0.0768591	0.309115	0.609347
Alpha (TG-rich)	XL_VLDL_TG_PER	780	-0.184857	0.0632601	-0.308573	-0.064653
Beta (TG-poor)	XL_VLDL_TG_PER	621	-0.161388	0.122646	-0.401787	0.0873654
Delta (Low lipid)	XL_VLDL_TG_PER	819	0.105385	0.0964117	-0.0839178	0.290509
Gamma (High LDL-C)	XL_VLDL_TG_PER	807	-0.0980352	0.0771941	-0.243132	0.0593355
Alpha (TG-rich)	XS_VLDL_C	780	0.344414	0.0843209	0.181078	0.509654
Beta (TG-poor)	XS_VLDL_C	621	0.362379	0.0826718	0.201107	0.528332
Delta (Low lipid)	XS_VLDL_C	819	0.265683	0.0711373	0.123132	0.403119
Gamma (High LDL-C)	XS_VLDL_C	807	0.576141	0.0845503	0.408185	0.738395
Alpha (TG-rich)	XS_VLDL_C_PER	780	-0.133953	0.0928678	-0.319392	0.0444798
Beta (TG-poor)	XS_VLDL_C_PER	621	0.224738	0.0843197	0.0590501	0.388018
Delta (Low lipid)	XS_VLDL_C_PER	819	0.0923354	0.0913138	-0.0826426	0.276525
Gamma (High LDL-C)	XS_VLDL_C_PER	807	0.117493	0.0767545	-0.037532	0.263825
Alpha (TG-rich)	XS_VLDL_CE	780	0.299247	0.08894	0.130131	0.475721
Beta (TG-poor)	XS_VLDL_CE	621	0.360998	0.0842644	0.19484	0.52731
Delta (Low lipid)	XS_VLDL_CE	819	0.25089	0.0771324	0.106753	0.402365
Gamma (High LDL-C)	XS_VLDL_CE	807	0.542372	0.0862008	0.376159	0.710736
Alpha (TG-rich)	XS_VLDL_CE_PER	780	-0.0970153	0.0877696	-0.264989	0.077954
Beta (TG-poor)	XS_VLDL_CE_PER	621	0.221236	0.0916146	0.0458452	0.407624
Delta (Low lipid)	XS_VLDL_CE_PER	819	0.105527	0.0921676	-0.0713542	0.289207
Gamma (High LDL-C)	XS_VLDL_CE_PER	807	0.152364	0.0783473	-0.00157371	0.307562
Alpha (TG-rich)	XS_VLDL_FC	780	0.336614	0.0847877	0.171624	0.501817
Beta (TG-poor)	XS_VLDL_FC	621	0.330306	0.0816504	0.169952	0.486895
Delta (Low lipid)	XS_VLDL_FC	819	0.296074	0.0784488	0.147986	0.458853
Gamma (High LDL-C)	XS_VLDL_FC	807	0.469831	0.0781601	0.317983	0.626967
Alpha (TG-rich)	XS_VLDL_FC_PER	780	-0.21745	0.110412	-0.420745	-0.00675585
Beta (TG-poor)	XS_VLDL_FC_PER	621	0.0384909	0.08008	-0.128248	0.190689
Delta (Low lipid)	XS_VLDL_FC_PER	819	-0.0403481	0.0753553	-0.189477	0.103945
Gamma (High LDL-C)	XS_VLDL_FC_PER	807	-0.103767	0.0755093	-0.249026	0.0446202
Alpha (TG-rich)	XS_VLDL_L	780	0.446685	0.0703624	0.312794	0.585275
Beta (TG-poor)	XS_VLDL_L	621	0.346253	0.0817308	0.185305	0.508018
Delta (Low lipid)	XS_VLDL_L	819	0.333752	0.0772609	0.18526	0.488541
Gamma (High LDL-C)	XS_VLDL_L	807	0.550749	0.0757489	0.405607	0.702499
Alpha (TG-rich)	XS_VLDL_P	780	0.058335	0.0735266	-0.0866934	0.206132
Beta (TG-poor)	XS_VLDL_P	621	-0.0697369	0.0874415	-0.244472	0.101356
Delta (Low lipid)	XS_VLDL_P	819	-0.0826788	0.0770548	-0.228293	0.068497
Gamma (High LDL-C)	XS_VLDL_P	807	0.168055	0.0769542	0.0152575	0.320134
Alpha (TG-rich)	XS_VLDL_PL	780	0.377044	0.0813368	0.226637	0.536525
Beta (TG-poor)	XS_VLDL_PL	621	0.320887	0.0812071	0.163126	0.470857
Delta (Low lipid)	XS_VLDL_PL	819	0.304072	0.0790237	0.1526	0.460685
Gamma (High LDL-C)	XS_VLDL_PL	807	0.451217	0.0777713	0.303446	0.59664
Alpha (TG-rich)	XS_VLDL_PL_PER	780	-0.220097	0.0870794	-0.388107	-0.0477441
Beta (TG-poor)	XS_VLDL_PL_PER	621	-0.123558	0.0939562	-0.301871	0.0619385
Delta (Low lipid)	XS_VLDL_PL_PER	819	-0.149416	0.0877713	-0.319584	0.0236438
Gamma (High LDL-C)	XS_VLDL_PL_PER	807	-0.317359	0.075235	-0.463031	-0.172264
Alpha (TG-rich)	XS_VLDL_TG	780	0.438739	0.0650564	0.312871	0.568186
Beta (TG-poor)	XS_VLDL_TG	621	0.107659	0.0855947	-0.0620779	0.279106
Delta (Low lipid)	XS_VLDL_TG	819	0.221814	0.0713837	0.0759916	0.352671
Gamma (High LDL-C)	XS_VLDL_TG	807	0.40284	0.0788298	0.249477	0.558275
Alpha (TG-rich)	XS_VLDL_TG_PER	780	0.224491	0.0794853	0.0694654	0.383072
Beta (TG-poor)	XS_VLDL_TG_PER	621	-0.189762	0.0864867	-0.364256	-0.0156494
Delta (Low lipid)	XS_VLDL_TG_PER	819	0.0131955	0.0806829	-0.140354	0.177191
Gamma (High LDL-C)	XS_VLDL_TG_PER	807	0.0573133	0.0806505	-0.100323	0.212826
Alpha (TG-rich)	XXL_VLDL_C	780	0.792222	0.0899287	0.623109	0.968877
Beta (TG-poor)	XXL_VLDL_C	621	0.179622	0.0624662	0.0563958	0.301206
Delta (Low lipid)	XXL_VLDL_C	819	0.237562	0.0568897	0.130349	0.352653
Gamma (High LDL-C)	XXL_VLDL_C	807	0.666052	0.0776789	0.5113	0.824654
Alpha (TG-rich)	XXL_VLDL_C_PER	780	0.39829	0.0737127	0.257375	0.541304
Beta (TG-poor)	XXL_VLDL_C_PER	621	0.140364	0.108652	-0.0770836	0.355814
Delta (Low lipid)	XXL_VLDL_C_PER	819	-0.0114565	0.0920048	-0.188302	0.16816
Gamma (High LDL-C)	XXL_VLDL_C_PER	807	0.194997	0.0879707	0.0166477	0.365795
Alpha (TG-rich)	XXL_VLDL_CE	780	0.915954	0.0945059	0.731769	1.09881
Beta (TG-poor)	XXL_VLDL_CE	621	0.23389	0.0624344	0.117951	0.353476
Delta (Low lipid)	XXL_VLDL_CE	819	0.27551	0.0590377	0.167539	0.391788
Gamma (High LDL-C)	XXL_VLDL_CE	807	0.682361	0.0792483	0.527243	0.83794
Alpha (TG-rich)	XXL_VLDL_CE_PER	780	0.313156	0.0707235	0.178976	0.461445
Beta (TG-poor)	XXL_VLDL_CE_PER	621	0.160852	0.110634	-0.0523223	0.381155
Delta (Low lipid)	XXL_VLDL_CE_PER	819	0.0196655	0.0909893	-0.159201	0.20328
Gamma (High LDL-C)	XXL_VLDL_CE_PER	807	0.122903	0.0900424	-0.0628526	0.291656
Alpha (TG-rich)	XXL_VLDL_FC	780	0.592198	0.0858795	0.426247	0.758973
Beta (TG-poor)	XXL_VLDL_FC	621	0.0816416	0.0561769	-0.0306955	0.191204
Delta (Low lipid)	XXL_VLDL_FC	819	0.149703	0.0559491	0.0433776	0.255956
Gamma (High LDL-C)	XXL_VLDL_FC	807	0.47332	0.0787433	0.32004	0.629461
Alpha (TG-rich)	XXL_VLDL_FC_PER	780	0.23409	0.0725982	0.0945926	0.374645
Beta (TG-poor)	XXL_VLDL_FC_PER	621	0.00228184	0.119175	-0.227973	0.225736
Delta (Low lipid)	XXL_VLDL_FC_PER	819	-0.0787805	0.0867275	-0.256003	0.0869962
Gamma (High LDL-C)	XXL_VLDL_FC_PER	807	0.18549	0.0886539	0.00932957	0.365321
Alpha (TG-rich)	XXL_VLDL_L	780	0.625021	0.0884477	0.446487	0.796305
Beta (TG-poor)	XXL_VLDL_L	621	0.117335	0.059226	0.00358743	0.23387
Delta (Low lipid)	XXL_VLDL_L	819	0.216852	0.0590864	0.101291	0.331175
Gamma (High LDL-C)	XXL_VLDL_L	807	0.541444	0.073977	0.39692	0.681328
Alpha (TG-rich)	XXL_VLDL_P	780	-0.285737	0.0923861	-0.461154	-0.108656
Beta (TG-poor)	XXL_VLDL_P	621	-0.266951	0.0643738	-0.396019	-0.143477
Delta (Low lipid)	XXL_VLDL_P	819	-0.226496	0.0637474	-0.356196	-0.10843
Gamma (High LDL-C)	XXL_VLDL_P	807	-0.126885	0.0793385	-0.280736	0.02724
Alpha (TG-rich)	XXL_VLDL_PL	780	0.543028	0.0858722	0.371053	0.711778
Beta (TG-poor)	XXL_VLDL_PL	621	0.0949315	0.057249	-0.0175129	0.207027
Delta (Low lipid)	XXL_VLDL_PL	819	0.14066	0.0577546	0.0289834	0.256469
Gamma (High LDL-C)	XXL_VLDL_PL	807	0.491031	0.0727978	0.346445	0.634571
Alpha (TG-rich)	XXL_VLDL_PL_PER	780	0.089085	0.0628812	-0.0317737	0.21041
Beta (TG-poor)	XXL_VLDL_PL_PER	621	0.104161	0.124167	-0.129911	0.353851
Delta (Low lipid)	XXL_VLDL_PL_PER	819	-0.0364913	0.08839	-0.206211	0.132603
Gamma (High LDL-C)	XXL_VLDL_PL_PER	807	0.235958	0.0809098	0.0730172	0.390896
Alpha (TG-rich)	XXL_VLDL_TG	780	0.555128	0.0888867	0.380545	0.725903
Beta (TG-poor)	XXL_VLDL_TG	621	0.102184	0.05708	-0.00851886	0.215132
Delta (Low lipid)	XXL_VLDL_TG	819	0.203924	0.059649	0.0883211	0.323642
Gamma (High LDL-C)	XXL_VLDL_TG	807	0.478488	0.0741707	0.334583	0.626451
Alpha (TG-rich)	XXL_VLDL_TG_PER	780	-0.386574	0.07106	-0.52624	-0.243962
Beta (TG-poor)	XXL_VLDL_TG_PER	621	-0.172905	0.115141	-0.398812	0.0663185
Delta (Low lipid)	XXL_VLDL_TG_PER	819	0.0202619	0.085074	-0.145378	0.197555
Gamma (High LDL-C)	XXL_VLDL_TG_PER	807	-0.272368	0.0842332	-0.439883	-0.107847
