# Supplementary material for: Longitudinal metabolomics of increasing body-mass index and waist-hip ratio reveals two dynamic patterns of obesity pandemic
Source: Int J Obes (Lond). 2023 Feb 23;47(6):453–62. doi: 10.1038/s41366-023-01281-w (PMC10212764; doi:10.1038/s41366-023-01281-w)
Supplement: Supplementary file 7 — Subgroup trajectories [file 41366_2023_1281_MOESM7_ESM.zip]

Archive with 175 entries (175 files):
- Plots/curve.BMI.svg
- Plots/curve.CRP.svg
- Plots/curve.TOTC.clin.svg
- Plots/curve.GLC.clin.svg
- Plots/curve.TG.clin.svg
- Plots/curve.HDLC.clin.svg
- Plots/curve.INS.svg
- Plots/curve.LDLC.clin.svg
- Plots/curve.SBP.svg
- Plots/curve.DBP.svg
- Plots/curve.XXL_VLDL_P.svg
- Plots/curve.XXL_VLDL_L.svg
- Plots/curve.XXL_VLDL_PL.svg
- Plots/curve.XXL_VLDL_C.svg
- Plots/curve.XXL_VLDL_CE.svg
- Plots/curve.XXL_VLDL_FC.svg
- Plots/curve.XXL_VLDL_TG.svg
- Plots/curve.XL_VLDL_P.svg
- Plots/curve.XL_VLDL_L.svg
- Plots/curve.XL_VLDL_PL.svg
- Plots/curve.XL_VLDL_C.svg
- Plots/curve.XL_VLDL_CE.svg
- Plots/curve.XL_VLDL_FC.svg
- Plots/curve.XL_VLDL_TG.svg
- Plots/curve.L_VLDL_P.svg
- Plots/curve.L_VLDL_L.svg
- Plots/curve.L_VLDL_PL.svg
- Plots/curve.L_VLDL_C.svg
- Plots/curve.L_VLDL_CE.svg
- Plots/curve.L_VLDL_FC.svg
- Plots/curve.L_VLDL_TG.svg
- Plots/curve.M_VLDL_P.svg
- Plots/curve.M_VLDL_L.svg
- Plots/curve.M_VLDL_PL.svg
- Plots/curve.M_VLDL_C.svg
- Plots/curve.M_VLDL_CE.svg
- Plots/curve.M_VLDL_FC.svg
- Plots/curve.M_VLDL_TG.svg
- Plots/curve.S_VLDL_P.svg
- Plots/curve.S_VLDL_L.svg
- Plots/curve.S_VLDL_PL.svg
- Plots/curve.S_VLDL_C.svg
- Plots/curve.S_VLDL_CE.svg
- Plots/curve.S_VLDL_FC.svg
- Plots/curve.S_VLDL_TG.svg
- Plots/curve.XS_VLDL_P.svg
- Plots/curve.XS_VLDL_L.svg
- Plots/curve.XS_VLDL_PL.svg
- Plots/curve.XS_VLDL_C.svg
- Plots/curve.XS_VLDL_CE.svg
- Plots/curve.XS_VLDL_FC.svg
- Plots/curve.XS_VLDL_TG.svg
- Plots/curve.IDL_P.svg
- Plots/curve.IDL_L.svg
- Plots/curve.IDL_PL.svg
- Plots/curve.IDL_C.svg
- Plots/curve.IDL_CE.svg
- Plots/curve.IDL_FC.svg
- Plots/curve.IDL_TG.svg
- Plots/curve.L_LDL_P.svg
- Plots/curve.L_LDL_L.svg
- Plots/curve.L_LDL_PL.svg
- Plots/curve.L_LDL_C.svg
- Plots/curve.L_LDL_CE.svg
- Plots/curve.L_LDL_FC.svg
- Plots/curve.L_LDL_TG.svg
- Plots/curve.M_LDL_P.svg
- Plots/curve.M_LDL_L.svg
- Plots/curve.M_LDL_PL.svg
- Plots/curve.M_LDL_C.svg
- Plots/curve.M_LDL_CE.svg
- Plots/curve.M_LDL_FC.svg
- Plots/curve.M_LDL_TG.svg
- Plots/curve.S_LDL_P.svg
- Plots/curve.S_LDL_L.svg
- Plots/curve.S_LDL_PL.svg
- Plots/curve.S_LDL_C.svg
- Plots/curve.S_LDL_CE.svg
- Plots/curve.S_LDL_FC.svg
- Plots/curve.S_LDL_TG.svg
- Plots/curve.XL_HDL_P.svg
- Plots/curve.XL_HDL_L.svg
- Plots/curve.XL_HDL_PL.svg
- Plots/curve.XL_HDL_C.svg
- Plots/curve.XL_HDL_CE.svg
- Plots/curve.XL_HDL_FC.svg
- Plots/curve.XL_HDL_TG.svg
- Plots/curve.L_HDL_P.svg
- Plots/curve.L_HDL_L.svg
- Plots/curve.L_HDL_PL.svg
- Plots/curve.L_HDL_C.svg
- Plots/curve.L_HDL_CE.svg
- Plots/curve.L_HDL_FC.svg
- Plots/curve.L_HDL_TG.svg
- Plots/curve.M_HDL_P.svg
- Plots/curve.M_HDL_L.svg
- Plots/curve.M_HDL_PL.svg
- Plots/curve.M_HDL_C.svg
- Plots/curve.M_HDL_CE.svg
- Plots/curve.M_HDL_FC.svg
- Plots/curve.M_HDL_TG.svg
- Plots/curve.S_HDL_P.svg
- Plots/curve.S_HDL_L.svg
- Plots/curve.S_HDL_PL.svg
- Plots/curve.S_HDL_C.svg
- Plots/curve.S_HDL_CE.svg
- Plots/curve.S_HDL_FC.svg
- Plots/curve.S_HDL_TG.svg
- Plots/curve.VLDL_D.svg
- Plots/curve.LDL_D.svg
- Plots/curve.HDL_D.svg
- Plots/curve.SERUM_C.svg
- Plots/curve.VLDL_C.svg
- Plots/curve.REMNANT_C.svg
- Plots/curve.LDL_C.svg
- Plots/curve.HDL_C.svg
- Plots/curve.HDL2_C.svg
- Plots/curve.HDL3_C.svg
- Plots/curve.ESTC.svg
- Plots/curve.FREEC.svg
- Plots/curve.SERUM_TG.svg
- Plots/curve.VLDL_TG.svg
- Plots/curve.LDL_TG.svg
- Plots/curve.HDL_TG.svg
- Plots/curve.TOTPG.svg
- Plots/curve.TG.PG.svg
- Plots/curve.PC.svg
- Plots/curve.SM.svg
- Plots/curve.TOTCHO.svg
- Plots/curve.APOA1.svg
- Plots/curve.APOB.svg
- Plots/curve.APOB.APOA1.svg
- Plots/curve.TOTFA.svg
- Plots/curve.UNSAT.svg
- Plots/curve.DHA.svg
- Plots/curve.LA.svg
- Plots/curve.FAW3.svg
- Plots/curve.FAW6.svg
- Plots/curve.PUFA.svg
- Plots/curve.MUFA.svg
- Plots/curve.SFA.svg
- Plots/curve.DHA.FA.svg
- Plots/curve.LA.FA.svg
- Plots/curve.FAW3.FA.svg
- Plots/curve.FAW6.FA.svg
- Plots/curve.PUFA.FA.svg
- Plots/curve.MUFA.FA.svg
- Plots/curve.SFA.FA.svg
- Plots/curve.GLC.svg
- Plots/curve.LAC.svg
- Plots/curve.PYR.svg
- Plots/curve.CIT.svg
- Plots/curve.GLOL.svg
- Plots/curve.ALA.svg
- Plots/curve.GLN.svg
- Plots/curve.GLY.svg
- Plots/curve.HIS.svg
- Plots/curve.ILE.svg
- Plots/curve.LEU.svg
- Plots/curve.VAL.svg
- Plots/curve.PHE.svg
- Plots/curve.TYR.svg
- Plots/curve.ACE.svg
- Plots/curve.ACACE.svg
- Plots/curve.BOHBUT.svg
- Plots/curve.CREA.svg
- Plots/curve.ALB.svg
- Plots/curve.GP.svg
- Plots/curve.NONHDL_C.svg
- Plots/curve.ESTC_PER.svg
- Plots/curve.VLDL_PL.svg
- Plots/curve.LDL_PL.svg
- Plots/curve.HDL_PL.svg
- Plots/curve.TOTPL.svg
- Plots/curve.TG.C.svg
