# Supplementary material for: Longitudinal metabolomics of increasing body-mass index and waist-hip ratio reveals two dynamic patterns of obesity pandemic
Source: Int J Obes (Lond). 2023 Feb 23;47(6):453–62. doi: 10.1038/s41366-023-01281-w (PMC10212764; doi:10.1038/s41366-023-01281-w)
Supplement: Supplementary file 8 — Subgroup prediction [file 41366_2023_1281_MOESM8_ESM.xlsx]

## Sheet: Sheet1
Nearest neighbor classifier (Allspice R package, available at CRAN)
Models were trained with the YFS 2007 visit
Subgroup labels were predicted from the mean of YFS 2001 and 2011 visits (independent data)
a_alpha	TG-rich
b_gamma	High LDLC
c_delta	Low lipids
d_beta	TG-poor
Model 1 inputs: BMI, WHR, SBP, DBP, TG, CHOL, LDLC, HDLC, GLUC
Model 1 covariates: MALE, AGE
	PREDICTED
CORRECT		a_alpha	b_gamma	c_delta	d_beta
	a_alpha	167	30	45	18
	b_gamma	91	95	37	46
	c_delta	44	16	160	53
	d_beta	22	25	58	102
Model 2 inputs: All available metabolic traits and measures
Model 2 covariates: MALE, AGE
	PREDICTED
CORRECT		a_alpha	b_gamma	c_delta	d_beta
	a_alpha	158	40	38	24
	b_gamma	63	129	29	48
	c_delta	43	30	147	53
	d_beta	22	33	53	99
Percentage of labels correctly identified
	MODEL1	MODEL2
All subgrp	0.519326	0.528246
a_alpha	0.642308	0.607692	TG-rich
b_gamma	0.35316	0.479554	High LDLC
c_delta	0.586081	0.538462	Low lipids
d_beta	0.492754	0.478261	TG-poor
Difference from random model
	MODEL1	MODEL2
P (all subgrp)	5.5e-89	1.3e-91
Difference between models
P (all subgrp)	0.57
